# Supplementary material for: LTE RSRP, RSRQ, RSSNR and local topography profile data for RF propagation planning and network optimization in an urban propagation environment
Source: Data Brief. 2018 Aug 31;21:1724–37. doi: 10.1016/j.dib.2018.08.137 (PMC6249519; doi:10.1016/j.dib.2018.08.137)
Supplement: Map — KMZ file containing the Google map. [file mmc2.zip]

Archive with 1 entries (1 files):
- mmc2.kml
