# Supplementary material for: LTE RSRP, RSRQ, RSSNR and local topography profile data for RF propagation planning and network optimization in an urban propagation environment
Source: Data Brief. 2018 Aug 31;21:1724–37. doi: 10.1016/j.dib.2018.08.137 (PMC6249519; doi:10.1016/j.dib.2018.08.137)
Supplement: Map — KMZ file containing the Google map. [file mmc2.zip › mmc2.kml]

<?xml version="1.0" encoding="UTF-8"?>
<kml xmlns="http://www.opengis.net/kml/2.2" xmlns:gx="http://www.google.com/kml/ext/2.2" xmlns:kml="http://www.opengis.net/kml/2.2" xmlns:atom="http://www.w3.org/2005/Atom">
<Document>
	<name>datainbrief</name>
	<Style id="icon-1739-0288D1-highlight">
		<IconStyle>
			<color>ffd18802</color>
			<Icon>
				<href>https://www.gstatic.com/mapspro/images/stock/503-wht-blank_maps.png</href>
			</Icon>
		</IconStyle>
		<LabelStyle>
		</LabelStyle>
	</Style>
	<Style id="icon-1739-0288D1-normal">
		<IconStyle>
			<color>ffd18802</color>
			<Icon>
				<href>https://www.gstatic.com/mapspro/images/stock/503-wht-blank_maps.png</href>
			</Icon>
		</IconStyle>
		<LabelStyle>
			<scale>0</scale>
		</LabelStyle>
	</Style>
	<StyleMap id="icon-1739-0288D1">
		<Pair>
			<key>normal</key>
			<styleUrl>#icon-1739-0288D1-normal</styleUrl>
		</Pair>
		<Pair>
			<key>highlight</key>
			<styleUrl>#icon-1739-0288D1-highlight</styleUrl>
		</Pair>
	</StyleMap>
	<Style id="icon-1739-558B2F-highlight">
		<IconStyle>
			<color>ff2f8b55</color>
			<Icon>
				<href>https://www.gstatic.com/mapspro/images/stock/503-wht-blank_maps.png</href>
			</Icon>
		</IconStyle>
		<LabelStyle>
		</LabelStyle>
	</Style>
	<StyleMap id="poly-000000-3101-15-nodesc">
		<Pair>
			<key>normal</key>
			<styleUrl>#poly-000000-3101-15-nodesc-normal</styleUrl>
		</Pair>
		<Pair>
			<key>highlight</key>
			<styleUrl>#poly-000000-3101-15-nodesc-highlight</styleUrl>
		</Pair>
	</StyleMap>
	<StyleMap id="icon-1739-558B2F">
		<Pair>
			<key>normal</key>
			<styleUrl>#icon-1739-558B2F-normal</styleUrl>
		</Pair>
		<Pair>
			<key>highlight</key>
			<styleUrl>#icon-1739-558B2F-highlight</styleUrl>
		</Pair>
	</StyleMap>
	<Style id="icon-1739-A52714-normal">
		<IconStyle>
			<color>ff1427a5</color>
			<Icon>
				<href>https://www.gstatic.com/mapspro/images/stock/503-wht-blank_maps.png</href>
			</Icon>
		</IconStyle>
		<LabelStyle>
			<scale>0</scale>
		</LabelStyle>
	</Style>
	<Style id="icon-1739-A52714-highlight">
		<IconStyle>
			<color>ff1427a5</color>
			<Icon>
				<href>https://www.gstatic.com/mapspro/images/stock/503-wht-blank_maps.png</href>
			</Icon>
		</IconStyle>
		<LabelStyle>
		</LabelStyle>
	</Style>
	<StyleMap id="icon-1739-A52714">
		<Pair>
			<key>normal</key>
			<styleUrl>#icon-1739-A52714-normal</styleUrl>
		</Pair>
		<Pair>
			<key>highlight</key>
			<styleUrl>#icon-1739-A52714-highlight</styleUrl>
		</Pair>
	</StyleMap>
	<Style id="icon-1739-558B2F-normal">
		<IconStyle>
			<color>ff2f8b55</color>
			<Icon>
				<href>https://www.gstatic.com/mapspro/images/stock/503-wht-blank_maps.png</href>
			</Icon>
		</IconStyle>
		<LabelStyle>
			<scale>0</scale>
		</LabelStyle>
	</Style>
	<Style id="poly-000000-3101-15-nodesc-normal">
		<LineStyle>
			<color>ff000000</color>
			<width>3.101</width>
		</LineStyle>
		<PolyStyle>
			<color>0f000000</color>
		</PolyStyle>
		<BalloonStyle>
			<text><![CDATA[<h3>$[name]</h3>]]></text>
		</BalloonStyle>
	</Style>
	<Style id="icon-1502-E65100-nodesc-highlight">
		<IconStyle>
			<color>ff0051e6</color>
			<Icon>
				<href>https://www.gstatic.com/mapspro/images/stock/503-wht-blank_maps.png</href>
			</Icon>
		</IconStyle>
		<LabelStyle>
		</LabelStyle>
		<BalloonStyle>
			<text><![CDATA[<h3>$[name]</h3>]]></text>
		</BalloonStyle>
	</Style>
	<Style id="icon-1502-E65100-nodesc-normal">
		<IconStyle>
			<color>ff0051e6</color>
			<Icon>
				<href>https://www.gstatic.com/mapspro/images/stock/503-wht-blank_maps.png</href>
			</Icon>
		</IconStyle>
		<LabelStyle>
			<scale>0</scale>
		</LabelStyle>
		<BalloonStyle>
			<text><![CDATA[<h3>$[name]</h3>]]></text>
		</BalloonStyle>
	</Style>
	<Style id="poly-000000-3101-15-nodesc-highlight">
		<LineStyle>
			<color>ff000000</color>
			<width>4.6515</width>
		</LineStyle>
		<PolyStyle>
			<color>0f000000</color>
		</PolyStyle>
		<BalloonStyle>
			<text><![CDATA[<h3>$[name]</h3>]]></text>
		</BalloonStyle>
	</Style>
	<StyleMap id="icon-1502-E65100-nodesc">
		<Pair>
			<key>normal</key>
			<styleUrl>#icon-1502-E65100-nodesc-normal</styleUrl>
		</Pair>
		<Pair>
			<key>highlight</key>
			<styleUrl>#icon-1502-E65100-nodesc-highlight</styleUrl>
		</Pair>
	</StyleMap>
	<Folder>
		<name>Stationary Points</name>
		<open>1</open>
		<Placemark>
			<name>Marco Base Station</name>
			<styleUrl>#icon-1502-E65100-nodesc</styleUrl>
			<Point>
				<coordinates>-0.242682000000059,51.74909100000001,0</coordinates>
			</Point>
		</Placemark>
		<Placemark>
			<name>University Campus</name>
			<styleUrl>#poly-000000-3101-15-nodesc</styleUrl>
			<Polygon>
				<outerBoundaryIs>
					<LinearRing>
						<tessellate>1</tessellate>
						<coordinates>
							-0.2443171,51.7542932,0 -0.2445745,51.753297,0 -0.2429223,51.7483819,0 -0.2340174,51.7499893,0 -0.234468,51.7537486,0 -0.2351332,51.7538283,0 -0.2443171,51.7542932,0 
						</coordinates>
					</LinearRing>
				</outerBoundaryIs>
			</Polygon>
		</Placemark>
	</Folder>
	<Folder>
		<name>P2.csv</name>
		<Placemark>
			<name>802.0</name>
			<description><![CDATA[sessionid: 8<br>report: 0<br>systime: -1284705860<br>datarx: 2224023<br>datatx: 757101<br>rssi: -104<br>rsrq: -6<br>rssnr: 10<br>lat: 51.75062866<br>long: -0.240652991<br>Dustance (m): 221.195<br>unnamed (1): <br>unnamed (2): <br>unnamed (3): Lat<br>unnamed (4): Lon]]></description>
			<styleUrl>#icon-1739-A52714</styleUrl>
			<ExtendedData>
				<Data name="sessionid">
					<value>8.0</value>
				</Data>
				<Data name="report">
					<value>0.0</value>
				</Data>
				<Data name="systime">
					<value>-1.28470586E9</value>
				</Data>
				<Data name="datarx">
					<value>2224023.0</value>
				</Data>
				<Data name="datatx">
					<value>757101.0</value>
				</Data>
				<Data name="rssi">
					<value>-104.0</value>
				</Data>
				<Data name="rsrq">
					<value>-6.0</value>
				</Data>
				<Data name="rssnr">
					<value>10.0</value>
				</Data>
				<Data name="lat">
					<value>51.75062866</value>
				</Data>
				<Data name="long">
					<value>-0.240652991</value>
				</Data>
				<Data name="Dustance (m)">
					<value>221.195</value>
				</Data>
				<Data name="unnamed (1)">
				</Data>
				<Data name="unnamed (2)">
				</Data>
				<Data name="unnamed (3)">
					<value>Lat</value>
				</Data>
				<Data name="unnamed (4)">
					<value>Lon</value>
				</Data>
			</ExtendedData>
			<Point>
				<coordinates>-0.240652991,51.75062865999999,0</coordinates>
			</Point>
		</Placemark>
		<Placemark>
			<name>803.0</name>
			<description><![CDATA[sessionid: 8<br>report: 1<br>systime: -1284704836<br>datarx: 2224607<br>datatx: 757173<br>rssi: -104<br>rsrq: -6<br>rssnr: 10<br>lat: 51.75062364<br>long: -0.240643626<br>Dustance (m): 221.205<br>unnamed (1): <br>unnamed (2): Original Point<br>unnamed (3): 51.749091<br>unnamed (4): -0.242682]]></description>
			<styleUrl>#icon-1739-A52714</styleUrl>
			<ExtendedData>
				<Data name="sessionid">
					<value>8.0</value>
				</Data>
				<Data name="report">
					<value>1.0</value>
				</Data>
				<Data name="systime">
					<value>-1.284704836E9</value>
				</Data>
				<Data name="datarx">
					<value>2224607.0</value>
				</Data>
				<Data name="datatx">
					<value>757173.0</value>
				</Data>
				<Data name="rssi">
					<value>-104.0</value>
				</Data>
				<Data name="rsrq">
					<value>-6.0</value>
				</Data>
				<Data name="rssnr">
					<value>10.0</value>
				</Data>
				<Data name="lat">
					<value>51.75062364</value>
				</Data>
				<Data name="long">
					<value>-0.240643626</value>
				</Data>
				<Data name="Dustance (m)">
					<value>221.205</value>
				</Data>
				<Data name="unnamed (1)">
				</Data>
				<Data name="unnamed (2)">
					<value>Original Point</value>
				</Data>
				<Data name="unnamed (3)">
					<value>51.749091</value>
				</Data>
				<Data name="unnamed (4)">
					<value>-0.242682</value>
				</Data>
			</ExtendedData>
			<Point>
				<coordinates>-0.240643626,51.75062364,0</coordinates>
			</Point>
		</Placemark>
		<Placemark>
			<name>804.0</name>
			<description><![CDATA[sessionid: 8<br>report: 2<br>systime: -1284703837<br>datarx: 2224607<br>datatx: 757173<br>rssi: -104<br>rsrq: -6<br>rssnr: 12<br>lat: 51.75061714<br>long: -0.240641673<br>Dustance (m): 220.728<br>unnamed (1): <br>unnamed (2): <br>unnamed (3): 51° 44' 56.72" N<br>unnamed (4): 000° 14' 33.65" W]]></description>
			<styleUrl>#icon-1739-A52714</styleUrl>
			<ExtendedData>
				<Data name="sessionid">
					<value>8.0</value>
				</Data>
				<Data name="report">
					<value>2.0</value>
				</Data>
				<Data name="systime">
					<value>-1.284703837E9</value>
				</Data>
				<Data name="datarx">
					<value>2224607.0</value>
				</Data>
				<Data name="datatx">
					<value>757173.0</value>
				</Data>
				<Data name="rssi">
					<value>-104.0</value>
				</Data>
				<Data name="rsrq">
					<value>-6.0</value>
				</Data>
				<Data name="rssnr">
					<value>12.0</value>
				</Data>
				<Data name="lat">
					<value>51.75061714</value>
				</Data>
				<Data name="long">
					<value>-0.240641673</value>
				</Data>
				<Data name="Dustance (m)">
					<value>220.728</value>
				</Data>
				<Data name="unnamed (1)">
				</Data>
				<Data name="unnamed (2)">
				</Data>
				<Data name="unnamed (3)">
					<value>51° 44&apos; 56.72&quot; N</value>
				</Data>
				<Data name="unnamed (4)">
					<value>000° 14&apos; 33.65&quot; W</value>
				</Data>
			</ExtendedData>
			<Point>
				<coordinates>-0.240641673,51.75061714,0</coordinates>
			</Point>
		</Placemark>
		<Placemark>
			<name>805.0</name>
			<description><![CDATA[sessionid: 8<br>report: 3<br>systime: -1284702832<br>datarx: 2224607<br>datatx: 757173<br>rssi: -104<br>rsrq: -6<br>rssnr: 12<br>lat: 51.75061167<br>long: -0.240638061<br>Dustance (m): 220.498<br>unnamed (1): <br>unnamed (2): <br>unnamed (3): <br>unnamed (4):]]></description>
			<styleUrl>#icon-1739-A52714</styleUrl>
			<ExtendedData>
				<Data name="sessionid">
					<value>8.0</value>
				</Data>
				<Data name="report">
					<value>3.0</value>
				</Data>
				<Data name="systime">
					<value>-1.284702832E9</value>
				</Data>
				<Data name="datarx">
					<value>2224607.0</value>
				</Data>
				<Data name="datatx">
					<value>757173.0</value>
				</Data>
				<Data name="rssi">
					<value>-104.0</value>
				</Data>
				<Data name="rsrq">
					<value>-6.0</value>
				</Data>
				<Data name="rssnr">
					<value>12.0</value>
				</Data>
				<Data name="lat">
					<value>51.75061167</value>
				</Data>
				<Data name="long">
					<value>-0.240638061</value>
				</Data>
				<Data name="Dustance (m)">
					<value>220.498</value>
				</Data>
				<Data name="unnamed (1)">
				</Data>
				<Data name="unnamed (2)">
				</Data>
				<Data name="unnamed (3)">
				</Data>
				<Data name="unnamed (4)">
				</Data>
			</ExtendedData>
			<Point>
				<coordinates>-0.240638061,51.75061167,0</coordinates>
			</Point>
		</Placemark>
		<Placemark>
			<name>806.0</name>
			<description><![CDATA[sessionid: 8<br>report: 4<br>systime: -1284701846<br>datarx: 2224607<br>datatx: 757173<br>rssi: -104<br>rsrq: -6<br>rssnr: 12<br>lat: 51.75060958<br>long: -0.240638054<br>Dustance (m): 220.261<br>unnamed (1): <br>unnamed (2): <br>unnamed (3): <br>unnamed (4):]]></description>
			<styleUrl>#icon-1739-A52714</styleUrl>
			<ExtendedData>
				<Data name="sessionid">
					<value>8.0</value>
				</Data>
				<Data name="report">
					<value>4.0</value>
				</Data>
				<Data name="systime">
					<value>-1.284701846E9</value>
				</Data>
				<Data name="datarx">
					<value>2224607.0</value>
				</Data>
				<Data name="datatx">
					<value>757173.0</value>
				</Data>
				<Data name="rssi">
					<value>-104.0</value>
				</Data>
				<Data name="rsrq">
					<value>-6.0</value>
				</Data>
				<Data name="rssnr">
					<value>12.0</value>
				</Data>
				<Data name="lat">
					<value>51.75060958</value>
				</Data>
				<Data name="long">
					<value>-0.240638054</value>
				</Data>
				<Data name="Dustance (m)">
					<value>220.261</value>
				</Data>
				<Data name="unnamed (1)">
				</Data>
				<Data name="unnamed (2)">
				</Data>
				<Data name="unnamed (3)">
				</Data>
				<Data name="unnamed (4)">
				</Data>
			</ExtendedData>
			<Point>
				<coordinates>-0.240638054,51.75060958,0</coordinates>
			</Point>
		</Placemark>
		<Placemark>
			<name>807.0</name>
			<description><![CDATA[sessionid: 8<br>report: 5<br>systime: -1284700841<br>datarx: 2224607<br>datatx: 757173<br>rssi: -106<br>rsrq: -6<br>rssnr: 16<br>lat: 51.75060938<br>long: -0.240632063<br>Dustance (m): 220.507<br>unnamed (1): <br>unnamed (2): <br>unnamed (3): <br>unnamed (4):]]></description>
			<styleUrl>#icon-1739-A52714</styleUrl>
			<ExtendedData>
				<Data name="sessionid">
					<value>8.0</value>
				</Data>
				<Data name="report">
					<value>5.0</value>
				</Data>
				<Data name="systime">
					<value>-1.284700841E9</value>
				</Data>
				<Data name="datarx">
					<value>2224607.0</value>
				</Data>
				<Data name="datatx">
					<value>757173.0</value>
				</Data>
				<Data name="rssi">
					<value>-106.0</value>
				</Data>
				<Data name="rsrq">
					<value>-6.0</value>
				</Data>
				<Data name="rssnr">
					<value>16.0</value>
				</Data>
				<Data name="lat">
					<value>51.75060938</value>
				</Data>
				<Data name="long">
					<value>-0.240632063</value>
				</Data>
				<Data name="Dustance (m)">
					<value>220.507</value>
				</Data>
				<Data name="unnamed (1)">
				</Data>
				<Data name="unnamed (2)">
				</Data>
				<Data name="unnamed (3)">
				</Data>
				<Data name="unnamed (4)">
				</Data>
			</ExtendedData>
			<Point>
				<coordinates>-0.240632063,51.75060938,0</coordinates>
			</Point>
		</Placemark>
		<Placemark>
			<name>808.0</name>
			<description><![CDATA[sessionid: 8<br>report: 6<br>systime: -1284699835<br>datarx: 2224607<br>datatx: 757173<br>rssi: -106<br>rsrq: -6<br>rssnr: 16<br>lat: 51.75060236<br>long: -0.24063194<br>Dustance (m): 219.797<br>unnamed (1): <br>unnamed (2): <br>unnamed (3): <br>unnamed (4):]]></description>
			<styleUrl>#icon-1739-A52714</styleUrl>
			<ExtendedData>
				<Data name="sessionid">
					<value>8.0</value>
				</Data>
				<Data name="report">
					<value>6.0</value>
				</Data>
				<Data name="systime">
					<value>-1.284699835E9</value>
				</Data>
				<Data name="datarx">
					<value>2224607.0</value>
				</Data>
				<Data name="datatx">
					<value>757173.0</value>
				</Data>
				<Data name="rssi">
					<value>-106.0</value>
				</Data>
				<Data name="rsrq">
					<value>-6.0</value>
				</Data>
				<Data name="rssnr">
					<value>16.0</value>
				</Data>
				<Data name="lat">
					<value>51.75060236</value>
				</Data>
				<Data name="long">
					<value>-0.24063194</value>
				</Data>
				<Data name="Dustance (m)">
					<value>219.797</value>
				</Data>
				<Data name="unnamed (1)">
				</Data>
				<Data name="unnamed (2)">
				</Data>
				<Data name="unnamed (3)">
				</Data>
				<Data name="unnamed (4)">
				</Data>
			</ExtendedData>
			<Point>
				<coordinates>-0.24063194,51.75060236,0</coordinates>
			</Point>
		</Placemark>
		<Placemark>
			<name>809.0</name>
			<description><![CDATA[sessionid: 8<br>report: 7<br>systime: -1284698843<br>datarx: 2224607<br>datatx: 757173<br>rssi: -106<br>rsrq: -6<br>rssnr: 16<br>lat: 51.75059935<br>long: -0.24063321<br>Dustance (m): 219.561<br>unnamed (1): <br>unnamed (2): <br>unnamed (3): <br>unnamed (4):]]></description>
			<styleUrl>#icon-1739-A52714</styleUrl>
			<ExtendedData>
				<Data name="sessionid">
					<value>8.0</value>
				</Data>
				<Data name="report">
					<value>7.0</value>
				</Data>
				<Data name="systime">
					<value>-1.284698843E9</value>
				</Data>
				<Data name="datarx">
					<value>2224607.0</value>
				</Data>
				<Data name="datatx">
					<value>757173.0</value>
				</Data>
				<Data name="rssi">
					<value>-106.0</value>
				</Data>
				<Data name="rsrq">
					<value>-6.0</value>
				</Data>
				<Data name="rssnr">
					<value>16.0</value>
				</Data>
				<Data name="lat">
					<value>51.75059935</value>
				</Data>
				<Data name="long">
					<value>-0.24063321</value>
				</Data>
				<Data name="Dustance (m)">
					<value>219.561</value>
				</Data>
				<Data name="unnamed (1)">
				</Data>
				<Data name="unnamed (2)">
				</Data>
				<Data name="unnamed (3)">
				</Data>
				<Data name="unnamed (4)">
				</Data>
			</ExtendedData>
			<Point>
				<coordinates>-0.24063321,51.75059935000001,0</coordinates>
			</Point>
		</Placemark>
		<Placemark>
			<name>810.0</name>
			<description><![CDATA[sessionid: 8<br>report: 8<br>systime: -1284697834<br>datarx: 2224607<br>datatx: 757173<br>rssi: -103<br>rsrq: -7<br>rssnr: 12<br>lat: 51.75059385<br>long: -0.240623976<br>Dustance (m): 219.461<br>unnamed (1): <br>unnamed (2): <br>unnamed (3): <br>unnamed (4):]]></description>
			<styleUrl>#icon-1739-A52714</styleUrl>
			<ExtendedData>
				<Data name="sessionid">
					<value>8.0</value>
				</Data>
				<Data name="report">
					<value>8.0</value>
				</Data>
				<Data name="systime">
					<value>-1.284697834E9</value>
				</Data>
				<Data name="datarx">
					<value>2224607.0</value>
				</Data>
				<Data name="datatx">
					<value>757173.0</value>
				</Data>
				<Data name="rssi">
					<value>-103.0</value>
				</Data>
				<Data name="rsrq">
					<value>-7.0</value>
				</Data>
				<Data name="rssnr">
					<value>12.0</value>
				</Data>
				<Data name="lat">
					<value>51.75059385</value>
				</Data>
				<Data name="long">
					<value>-0.240623976</value>
				</Data>
				<Data name="Dustance (m)">
					<value>219.461</value>
				</Data>
				<Data name="unnamed (1)">
				</Data>
				<Data name="unnamed (2)">
				</Data>
				<Data name="unnamed (3)">
				</Data>
				<Data name="unnamed (4)">
				</Data>
			</ExtendedData>
			<Point>
				<coordinates>-0.240623976,51.75059385,0</coordinates>
			</Point>
		</Placemark>
		<Placemark>
			<name>811.0</name>
			<description><![CDATA[sessionid: 8<br>report: 9<br>systime: -1284696840<br>datarx: 2224935<br>datatx: 757245<br>rssi: -103<br>rsrq: -7<br>rssnr: 12<br>lat: 51.75058861<br>long: -0.240614718<br>Dustance (m): 219.364<br>unnamed (1): <br>unnamed (2): <br>unnamed (3): <br>unnamed (4):]]></description>
			<styleUrl>#icon-1739-A52714</styleUrl>
			<ExtendedData>
				<Data name="sessionid">
					<value>8.0</value>
				</Data>
				<Data name="report">
					<value>9.0</value>
				</Data>
				<Data name="systime">
					<value>-1.28469684E9</value>
				</Data>
				<Data name="datarx">
					<value>2224935.0</value>
				</Data>
				<Data name="datatx">
					<value>757245.0</value>
				</Data>
				<Data name="rssi">
					<value>-103.0</value>
				</Data>
				<Data name="rsrq">
					<value>-7.0</value>
				</Data>
				<Data name="rssnr">
					<value>12.0</value>
				</Data>
				<Data name="lat">
					<value>51.75058861</value>
				</Data>
				<Data name="long">
					<value>-0.240614718</value>
				</Data>
				<Data name="Dustance (m)">
					<value>219.364</value>
				</Data>
				<Data name="unnamed (1)">
				</Data>
				<Data name="unnamed (2)">
				</Data>
				<Data name="unnamed (3)">
				</Data>
				<Data name="unnamed (4)">
				</Data>
			</ExtendedData>
			<Point>
				<coordinates>-0.240614718,51.75058860999999,0</coordinates>
			</Point>
		</Placemark>
		<Placemark>
			<name>812.0</name>
			<description><![CDATA[sessionid: 8<br>report: 10<br>systime: -1284695848<br>datarx: 2224935<br>datatx: 757245<br>rssi: -103<br>rsrq: -7<br>rssnr: 12<br>lat: 51.75058388<br>long: -0.240599645<br>Dustance (m): 219.881<br>unnamed (1): <br>unnamed (2): <br>unnamed (3): <br>unnamed (4):]]></description>
			<styleUrl>#icon-1739-A52714</styleUrl>
			<ExtendedData>
				<Data name="sessionid">
					<value>8.0</value>
				</Data>
				<Data name="report">
					<value>10.0</value>
				</Data>
				<Data name="systime">
					<value>-1.284695848E9</value>
				</Data>
				<Data name="datarx">
					<value>2224935.0</value>
				</Data>
				<Data name="datatx">
					<value>757245.0</value>
				</Data>
				<Data name="rssi">
					<value>-103.0</value>
				</Data>
				<Data name="rsrq">
					<value>-7.0</value>
				</Data>
				<Data name="rssnr">
					<value>12.0</value>
				</Data>
				<Data name="lat">
					<value>51.75058388</value>
				</Data>
				<Data name="long">
					<value>-0.240599645</value>
				</Data>
				<Data name="Dustance (m)">
					<value>219.881</value>
				</Data>
				<Data name="unnamed (1)">
				</Data>
				<Data name="unnamed (2)">
				</Data>
				<Data name="unnamed (3)">
				</Data>
				<Data name="unnamed (4)">
				</Data>
			</ExtendedData>
			<Point>
				<coordinates>-0.240599645,51.75058388000001,0</coordinates>
			</Point>
		</Placemark>
		<Placemark>
			<name>813.0</name>
			<description><![CDATA[sessionid: 8<br>report: 11<br>systime: -1284694858<br>datarx: 2224935<br>datatx: 757245<br>rssi: -104<br>rsrq: -6<br>rssnr: 16<br>lat: 51.75058357<br>long: -0.240582843<br>Dustance (m): 220.636<br>unnamed (1): <br>unnamed (2): <br>unnamed (3): <br>unnamed (4):]]></description>
			<styleUrl>#icon-1739-A52714</styleUrl>
			<ExtendedData>
				<Data name="sessionid">
					<value>8.0</value>
				</Data>
				<Data name="report">
					<value>11.0</value>
				</Data>
				<Data name="systime">
					<value>-1.284694858E9</value>
				</Data>
				<Data name="datarx">
					<value>2224935.0</value>
				</Data>
				<Data name="datatx">
					<value>757245.0</value>
				</Data>
				<Data name="rssi">
					<value>-104.0</value>
				</Data>
				<Data name="rsrq">
					<value>-6.0</value>
				</Data>
				<Data name="rssnr">
					<value>16.0</value>
				</Data>
				<Data name="lat">
					<value>51.75058357</value>
				</Data>
				<Data name="long">
					<value>-0.240582843</value>
				</Data>
				<Data name="Dustance (m)">
					<value>220.636</value>
				</Data>
				<Data name="unnamed (1)">
				</Data>
				<Data name="unnamed (2)">
				</Data>
				<Data name="unnamed (3)">
				</Data>
				<Data name="unnamed (4)">
				</Data>
			</ExtendedData>
			<Point>
				<coordinates>-0.240582843,51.75058357,0</coordinates>
			</Point>
		</Placemark>
		<Placemark>
			<name>814.0</name>
			<description><![CDATA[sessionid: 8<br>report: 12<br>systime: -1284693835<br>datarx: 2224935<br>datatx: 757245<br>rssi: -104<br>rsrq: -6<br>rssnr: 16<br>lat: 51.750586<br>long: -0.240576571<br>Dustance (m): 220.888<br>unnamed (1): <br>unnamed (2): <br>unnamed (3): <br>unnamed (4):]]></description>
			<styleUrl>#icon-1739-A52714</styleUrl>
			<ExtendedData>
				<Data name="sessionid">
					<value>8.0</value>
				</Data>
				<Data name="report">
					<value>12.0</value>
				</Data>
				<Data name="systime">
					<value>-1.284693835E9</value>
				</Data>
				<Data name="datarx">
					<value>2224935.0</value>
				</Data>
				<Data name="datatx">
					<value>757245.0</value>
				</Data>
				<Data name="rssi">
					<value>-104.0</value>
				</Data>
				<Data name="rsrq">
					<value>-6.0</value>
				</Data>
				<Data name="rssnr">
					<value>16.0</value>
				</Data>
				<Data name="lat">
					<value>51.750586</value>
				</Data>
				<Data name="long">
					<value>-0.240576571</value>
				</Data>
				<Data name="Dustance (m)">
					<value>220.888</value>
				</Data>
				<Data name="unnamed (1)">
				</Data>
				<Data name="unnamed (2)">
				</Data>
				<Data name="unnamed (3)">
				</Data>
				<Data name="unnamed (4)">
				</Data>
			</ExtendedData>
			<Point>
				<coordinates>-0.240576571,51.750586,0</coordinates>
			</Point>
		</Placemark>
		<Placemark>
			<name>815.0</name>
			<description><![CDATA[sessionid: 8<br>report: 13<br>systime: -1284692842<br>datarx: 2224935<br>datatx: 757245<br>rssi: -104<br>rsrq: -6<br>rssnr: 16<br>lat: 51.75058611<br>long: -0.240574015<br>Dustance (m): 221.015<br>unnamed (1): <br>unnamed (2): <br>unnamed (3): <br>unnamed (4):]]></description>
			<styleUrl>#icon-1739-A52714</styleUrl>
			<ExtendedData>
				<Data name="sessionid">
					<value>8.0</value>
				</Data>
				<Data name="report">
					<value>13.0</value>
				</Data>
				<Data name="systime">
					<value>-1.284692842E9</value>
				</Data>
				<Data name="datarx">
					<value>2224935.0</value>
				</Data>
				<Data name="datatx">
					<value>757245.0</value>
				</Data>
				<Data name="rssi">
					<value>-104.0</value>
				</Data>
				<Data name="rsrq">
					<value>-6.0</value>
				</Data>
				<Data name="rssnr">
					<value>16.0</value>
				</Data>
				<Data name="lat">
					<value>51.75058611</value>
				</Data>
				<Data name="long">
					<value>-0.240574015</value>
				</Data>
				<Data name="Dustance (m)">
					<value>221.015</value>
				</Data>
				<Data name="unnamed (1)">
				</Data>
				<Data name="unnamed (2)">
				</Data>
				<Data name="unnamed (3)">
				</Data>
				<Data name="unnamed (4)">
				</Data>
			</ExtendedData>
			<Point>
				<coordinates>-0.240574015,51.75058611,0</coordinates>
			</Point>
		</Placemark>
		<Placemark>
			<name>816.0</name>
			<description><![CDATA[sessionid: 8<br>report: 14<br>systime: -1284691834<br>datarx: 2224935<br>datatx: 757245<br>rssi: -102<br>rsrq: -6<br>rssnr: 6<br>lat: 51.75058587<br>long: -0.240571311<br>Dustance (m): 221.141<br>unnamed (1): <br>unnamed (2): <br>unnamed (3): <br>unnamed (4):]]></description>
			<styleUrl>#icon-1739-A52714</styleUrl>
			<ExtendedData>
				<Data name="sessionid">
					<value>8.0</value>
				</Data>
				<Data name="report">
					<value>14.0</value>
				</Data>
				<Data name="systime">
					<value>-1.284691834E9</value>
				</Data>
				<Data name="datarx">
					<value>2224935.0</value>
				</Data>
				<Data name="datatx">
					<value>757245.0</value>
				</Data>
				<Data name="rssi">
					<value>-102.0</value>
				</Data>
				<Data name="rsrq">
					<value>-6.0</value>
				</Data>
				<Data name="rssnr">
					<value>6.0</value>
				</Data>
				<Data name="lat">
					<value>51.75058587</value>
				</Data>
				<Data name="long">
					<value>-0.240571311</value>
				</Data>
				<Data name="Dustance (m)">
					<value>221.141</value>
				</Data>
				<Data name="unnamed (1)">
				</Data>
				<Data name="unnamed (2)">
				</Data>
				<Data name="unnamed (3)">
				</Data>
				<Data name="unnamed (4)">
				</Data>
			</ExtendedData>
			<Point>
				<coordinates>-0.240571311,51.75058587,0</coordinates>
			</Point>
		</Placemark>
		<Placemark>
			<name>817.0</name>
			<description><![CDATA[sessionid: 8<br>report: 15<br>systime: -1284690838<br>datarx: 2224935<br>datatx: 757245<br>rssi: -102<br>rsrq: -6<br>rssnr: 6<br>lat: 51.75058525<br>long: -0.240567513<br>Dustance (m): 221.268<br>unnamed (1): <br>unnamed (2): <br>unnamed (3): <br>unnamed (4):]]></description>
			<styleUrl>#icon-1739-A52714</styleUrl>
			<ExtendedData>
				<Data name="sessionid">
					<value>8.0</value>
				</Data>
				<Data name="report">
					<value>15.0</value>
				</Data>
				<Data name="systime">
					<value>-1.284690838E9</value>
				</Data>
				<Data name="datarx">
					<value>2224935.0</value>
				</Data>
				<Data name="datatx">
					<value>757245.0</value>
				</Data>
				<Data name="rssi">
					<value>-102.0</value>
				</Data>
				<Data name="rsrq">
					<value>-6.0</value>
				</Data>
				<Data name="rssnr">
					<value>6.0</value>
				</Data>
				<Data name="lat">
					<value>51.75058525</value>
				</Data>
				<Data name="long">
					<value>-0.240567513</value>
				</Data>
				<Data name="Dustance (m)">
					<value>221.268</value>
				</Data>
				<Data name="unnamed (1)">
				</Data>
				<Data name="unnamed (2)">
				</Data>
				<Data name="unnamed (3)">
				</Data>
				<Data name="unnamed (4)">
				</Data>
			</ExtendedData>
			<Point>
				<coordinates>-0.240567513,51.75058525,0</coordinates>
			</Point>
		</Placemark>
		<Placemark>
			<name>818.0</name>
			<description><![CDATA[sessionid: 8<br>report: 16<br>systime: -1284689840<br>datarx: 2224935<br>datatx: 757245<br>rssi: -102<br>rsrq: -6<br>rssnr: 6<br>lat: 51.75058442<br>long: -0.240560664<br>Dustance (m): 221.648<br>unnamed (1): <br>unnamed (2): <br>unnamed (3): <br>unnamed (4):]]></description>
			<styleUrl>#icon-1739-A52714</styleUrl>
			<ExtendedData>
				<Data name="sessionid">
					<value>8.0</value>
				</Data>
				<Data name="report">
					<value>16.0</value>
				</Data>
				<Data name="systime">
					<value>-1.28468984E9</value>
				</Data>
				<Data name="datarx">
					<value>2224935.0</value>
				</Data>
				<Data name="datatx">
					<value>757245.0</value>
				</Data>
				<Data name="rssi">
					<value>-102.0</value>
				</Data>
				<Data name="rsrq">
					<value>-6.0</value>
				</Data>
				<Data name="rssnr">
					<value>6.0</value>
				</Data>
				<Data name="lat">
					<value>51.75058442</value>
				</Data>
				<Data name="long">
					<value>-0.240560664</value>
				</Data>
				<Data name="Dustance (m)">
					<value>221.648</value>
				</Data>
				<Data name="unnamed (1)">
				</Data>
				<Data name="unnamed (2)">
				</Data>
				<Data name="unnamed (3)">
				</Data>
				<Data name="unnamed (4)">
				</Data>
			</ExtendedData>
			<Point>
				<coordinates>-0.240560664,51.75058442,0</coordinates>
			</Point>
		</Placemark>
		<Placemark>
			<name>819.0</name>
			<description><![CDATA[sessionid: 8<br>report: 17<br>systime: -1284688830<br>datarx: 2224935<br>datatx: 757245<br>rssi: -100<br>rsrq: -6<br>rssnr: 13<br>lat: 51.75058326<br>long: -0.240552219<br>Dustance (m): 221.797<br>unnamed (1): <br>unnamed (2): <br>unnamed (3): <br>unnamed (4):]]></description>
			<styleUrl>#icon-1739-A52714</styleUrl>
			<ExtendedData>
				<Data name="sessionid">
					<value>8.0</value>
				</Data>
				<Data name="report">
					<value>17.0</value>
				</Data>
				<Data name="systime">
					<value>-1.28468883E9</value>
				</Data>
				<Data name="datarx">
					<value>2224935.0</value>
				</Data>
				<Data name="datatx">
					<value>757245.0</value>
				</Data>
				<Data name="rssi">
					<value>-100.0</value>
				</Data>
				<Data name="rsrq">
					<value>-6.0</value>
				</Data>
				<Data name="rssnr">
					<value>13.0</value>
				</Data>
				<Data name="lat">
					<value>51.75058326</value>
				</Data>
				<Data name="long">
					<value>-0.240552219</value>
				</Data>
				<Data name="Dustance (m)">
					<value>221.797</value>
				</Data>
				<Data name="unnamed (1)">
				</Data>
				<Data name="unnamed (2)">
				</Data>
				<Data name="unnamed (3)">
				</Data>
				<Data name="unnamed (4)">
				</Data>
			</ExtendedData>
			<Point>
				<coordinates>-0.240552219,51.75058326000001,0</coordinates>
			</Point>
		</Placemark>
		<Placemark>
			<name>820.0</name>
			<description><![CDATA[sessionid: 8<br>report: 18<br>systime: -1284687837<br>datarx: 2224935<br>datatx: 757245<br>rssi: -100<br>rsrq: -6<br>rssnr: 13<br>lat: 51.75058812<br>long: -0.240536529<br>Dustance (m): 222.896<br>unnamed (1): <br>unnamed (2): <br>unnamed (3): <br>unnamed (4):]]></description>
			<styleUrl>#icon-1739-A52714</styleUrl>
			<ExtendedData>
				<Data name="sessionid">
					<value>8.0</value>
				</Data>
				<Data name="report">
					<value>18.0</value>
				</Data>
				<Data name="systime">
					<value>-1.284687837E9</value>
				</Data>
				<Data name="datarx">
					<value>2224935.0</value>
				</Data>
				<Data name="datatx">
					<value>757245.0</value>
				</Data>
				<Data name="rssi">
					<value>-100.0</value>
				</Data>
				<Data name="rsrq">
					<value>-6.0</value>
				</Data>
				<Data name="rssnr">
					<value>13.0</value>
				</Data>
				<Data name="lat">
					<value>51.75058812</value>
				</Data>
				<Data name="long">
					<value>-0.240536529</value>
				</Data>
				<Data name="Dustance (m)">
					<value>222.896</value>
				</Data>
				<Data name="unnamed (1)">
				</Data>
				<Data name="unnamed (2)">
				</Data>
				<Data name="unnamed (3)">
				</Data>
				<Data name="unnamed (4)">
				</Data>
			</ExtendedData>
			<Point>
				<coordinates>-0.240536529,51.75058812,0</coordinates>
			</Point>
		</Placemark>
		<Placemark>
			<name>821.0</name>
			<description><![CDATA[sessionid: 8<br>report: 19<br>systime: -1284686825<br>datarx: 2224935<br>datatx: 757245<br>rssi: -100<br>rsrq: -6<br>rssnr: 13<br>lat: 51.75058253<br>long: -0.240531592<br>Dustance (m): 222.691<br>unnamed (1): <br>unnamed (2): <br>unnamed (3): <br>unnamed (4):]]></description>
			<styleUrl>#icon-1739-A52714</styleUrl>
			<ExtendedData>
				<Data name="sessionid">
					<value>8.0</value>
				</Data>
				<Data name="report">
					<value>19.0</value>
				</Data>
				<Data name="systime">
					<value>-1.284686825E9</value>
				</Data>
				<Data name="datarx">
					<value>2224935.0</value>
				</Data>
				<Data name="datatx">
					<value>757245.0</value>
				</Data>
				<Data name="rssi">
					<value>-100.0</value>
				</Data>
				<Data name="rsrq">
					<value>-6.0</value>
				</Data>
				<Data name="rssnr">
					<value>13.0</value>
				</Data>
				<Data name="lat">
					<value>51.75058253</value>
				</Data>
				<Data name="long">
					<value>-0.240531592</value>
				</Data>
				<Data name="Dustance (m)">
					<value>222.691</value>
				</Data>
				<Data name="unnamed (1)">
				</Data>
				<Data name="unnamed (2)">
				</Data>
				<Data name="unnamed (3)">
				</Data>
				<Data name="unnamed (4)">
				</Data>
			</ExtendedData>
			<Point>
				<coordinates>-0.240531592,51.75058253,0</coordinates>
			</Point>
		</Placemark>
		<Placemark>
			<name>822.0</name>
			<description><![CDATA[sessionid: 8<br>report: 20<br>systime: -1284685836<br>datarx: 2224935<br>datatx: 757245<br>rssi: -102<br>rsrq: -5<br>rssnr: 14<br>lat: 51.75058145<br>long: -0.240526804<br>Dustance (m): 222.947<br>unnamed (1): <br>unnamed (2): <br>unnamed (3): <br>unnamed (4):]]></description>
			<styleUrl>#icon-1739-A52714</styleUrl>
			<ExtendedData>
				<Data name="sessionid">
					<value>8.0</value>
				</Data>
				<Data name="report">
					<value>20.0</value>
				</Data>
				<Data name="systime">
					<value>-1.284685836E9</value>
				</Data>
				<Data name="datarx">
					<value>2224935.0</value>
				</Data>
				<Data name="datatx">
					<value>757245.0</value>
				</Data>
				<Data name="rssi">
					<value>-102.0</value>
				</Data>
				<Data name="rsrq">
					<value>-5.0</value>
				</Data>
				<Data name="rssnr">
					<value>14.0</value>
				</Data>
				<Data name="lat">
					<value>51.75058145</value>
				</Data>
				<Data name="long">
					<value>-0.240526804</value>
				</Data>
				<Data name="Dustance (m)">
					<value>222.947</value>
				</Data>
				<Data name="unnamed (1)">
				</Data>
				<Data name="unnamed (2)">
				</Data>
				<Data name="unnamed (3)">
				</Data>
				<Data name="unnamed (4)">
				</Data>
			</ExtendedData>
			<Point>
				<coordinates>-0.240526804,51.75058144999999,0</coordinates>
			</Point>
		</Placemark>
		<Placemark>
			<name>823.0</name>
			<description><![CDATA[sessionid: 8<br>report: 21<br>systime: -1284684828<br>datarx: 2224935<br>datatx: 757245<br>rssi: -102<br>rsrq: -5<br>rssnr: 14<br>lat: 51.7505798<br>long: -0.240522348<br>Dustance (m): 222.845<br>unnamed (1): <br>unnamed (2): <br>unnamed (3): <br>unnamed (4):]]></description>
			<styleUrl>#icon-1739-A52714</styleUrl>
			<ExtendedData>
				<Data name="sessionid">
					<value>8.0</value>
				</Data>
				<Data name="report">
					<value>21.0</value>
				</Data>
				<Data name="systime">
					<value>-1.284684828E9</value>
				</Data>
				<Data name="datarx">
					<value>2224935.0</value>
				</Data>
				<Data name="datatx">
					<value>757245.0</value>
				</Data>
				<Data name="rssi">
					<value>-102.0</value>
				</Data>
				<Data name="rsrq">
					<value>-5.0</value>
				</Data>
				<Data name="rssnr">
					<value>14.0</value>
				</Data>
				<Data name="lat">
					<value>51.7505798</value>
				</Data>
				<Data name="long">
					<value>-0.240522348</value>
				</Data>
				<Data name="Dustance (m)">
					<value>222.845</value>
				</Data>
				<Data name="unnamed (1)">
				</Data>
				<Data name="unnamed (2)">
				</Data>
				<Data name="unnamed (3)">
				</Data>
				<Data name="unnamed (4)">
				</Data>
			</ExtendedData>
			<Point>
				<coordinates>-0.240522348,51.7505798,0</coordinates>
			</Point>
		</Placemark>
		<Placemark>
			<name>824.0</name>
			<description><![CDATA[sessionid: 8<br>report: 22<br>systime: -1284683860<br>datarx: 2224935<br>datatx: 757245<br>rssi: -102<br>rsrq: -5<br>rssnr: 14<br>lat: 51.75058189<br>long: -0.240515666<br>Dustance (m): 223.46<br>unnamed (1): <br>unnamed (2): <br>unnamed (3): <br>unnamed (4):]]></description>
			<styleUrl>#icon-1739-A52714</styleUrl>
			<ExtendedData>
				<Data name="sessionid">
					<value>8.0</value>
				</Data>
				<Data name="report">
					<value>22.0</value>
				</Data>
				<Data name="systime">
					<value>-1.28468386E9</value>
				</Data>
				<Data name="datarx">
					<value>2224935.0</value>
				</Data>
				<Data name="datatx">
					<value>757245.0</value>
				</Data>
				<Data name="rssi">
					<value>-102.0</value>
				</Data>
				<Data name="rsrq">
					<value>-5.0</value>
				</Data>
				<Data name="rssnr">
					<value>14.0</value>
				</Data>
				<Data name="lat">
					<value>51.75058189</value>
				</Data>
				<Data name="long">
					<value>-0.240515666</value>
				</Data>
				<Data name="Dustance (m)">
					<value>223.46</value>
				</Data>
				<Data name="unnamed (1)">
				</Data>
				<Data name="unnamed (2)">
				</Data>
				<Data name="unnamed (3)">
				</Data>
				<Data name="unnamed (4)">
				</Data>
			</ExtendedData>
			<Point>
				<coordinates>-0.240515666,51.75058189,0</coordinates>
			</Point>
		</Placemark>
		<Placemark>
			<name>825.0</name>
			<description><![CDATA[sessionid: 8<br>report: 23<br>systime: -1284682859<br>datarx: 2224935<br>datatx: 757245<br>rssi: -102<br>rsrq: -6<br>rssnr: 8<br>lat: 51.75058326<br>long: -0.240513251<br>Dustance (m): 223.588<br>unnamed (1): <br>unnamed (2): <br>unnamed (3): <br>unnamed (4):]]></description>
			<styleUrl>#icon-1739-A52714</styleUrl>
			<ExtendedData>
				<Data name="sessionid">
					<value>8.0</value>
				</Data>
				<Data name="report">
					<value>23.0</value>
				</Data>
				<Data name="systime">
					<value>-1.284682859E9</value>
				</Data>
				<Data name="datarx">
					<value>2224935.0</value>
				</Data>
				<Data name="datatx">
					<value>757245.0</value>
				</Data>
				<Data name="rssi">
					<value>-102.0</value>
				</Data>
				<Data name="rsrq">
					<value>-6.0</value>
				</Data>
				<Data name="rssnr">
					<value>8.0</value>
				</Data>
				<Data name="lat">
					<value>51.75058326</value>
				</Data>
				<Data name="long">
					<value>-0.240513251</value>
				</Data>
				<Data name="Dustance (m)">
					<value>223.588</value>
				</Data>
				<Data name="unnamed (1)">
				</Data>
				<Data name="unnamed (2)">
				</Data>
				<Data name="unnamed (3)">
				</Data>
				<Data name="unnamed (4)">
				</Data>
			</ExtendedData>
			<Point>
				<coordinates>-0.240513251,51.75058326000001,0</coordinates>
			</Point>
		</Placemark>
		<Placemark>
			<name>826.0</name>
			<description><![CDATA[sessionid: 8<br>report: 24<br>systime: -1284681863<br>datarx: 2225135<br>datatx: 757317<br>rssi: -102<br>rsrq: -6<br>rssnr: 8<br>lat: 51.75058458<br>long: -0.240514131<br>Dustance (m): 223.689<br>unnamed (1): <br>unnamed (2): <br>unnamed (3): <br>unnamed (4):]]></description>
			<styleUrl>#icon-1739-A52714</styleUrl>
			<ExtendedData>
				<Data name="sessionid">
					<value>8.0</value>
				</Data>
				<Data name="report">
					<value>24.0</value>
				</Data>
				<Data name="systime">
					<value>-1.284681863E9</value>
				</Data>
				<Data name="datarx">
					<value>2225135.0</value>
				</Data>
				<Data name="datatx">
					<value>757317.0</value>
				</Data>
				<Data name="rssi">
					<value>-102.0</value>
				</Data>
				<Data name="rsrq">
					<value>-6.0</value>
				</Data>
				<Data name="rssnr">
					<value>8.0</value>
				</Data>
				<Data name="lat">
					<value>51.75058458</value>
				</Data>
				<Data name="long">
					<value>-0.240514131</value>
				</Data>
				<Data name="Dustance (m)">
					<value>223.689</value>
				</Data>
				<Data name="unnamed (1)">
				</Data>
				<Data name="unnamed (2)">
				</Data>
				<Data name="unnamed (3)">
				</Data>
				<Data name="unnamed (4)">
				</Data>
			</ExtendedData>
			<Point>
				<coordinates>-0.240514131,51.75058458,0</coordinates>
			</Point>
		</Placemark>
		<Placemark>
			<name>827.0</name>
			<description><![CDATA[sessionid: 8<br>report: 25<br>systime: -1284680829<br>datarx: 2225838<br>datatx: 757389<br>rssi: -103<br>rsrq: -6<br>rssnr: 12<br>lat: 51.75059143<br>long: -0.240502716<br>Dustance (m): 224.791<br>unnamed (1): <br>unnamed (2): <br>unnamed (3): <br>unnamed (4):]]></description>
			<styleUrl>#icon-1739-A52714</styleUrl>
			<ExtendedData>
				<Data name="sessionid">
					<value>8.0</value>
				</Data>
				<Data name="report">
					<value>25.0</value>
				</Data>
				<Data name="systime">
					<value>-1.284680829E9</value>
				</Data>
				<Data name="datarx">
					<value>2225838.0</value>
				</Data>
				<Data name="datatx">
					<value>757389.0</value>
				</Data>
				<Data name="rssi">
					<value>-103.0</value>
				</Data>
				<Data name="rsrq">
					<value>-6.0</value>
				</Data>
				<Data name="rssnr">
					<value>12.0</value>
				</Data>
				<Data name="lat">
					<value>51.75059143</value>
				</Data>
				<Data name="long">
					<value>-0.240502716</value>
				</Data>
				<Data name="Dustance (m)">
					<value>224.791</value>
				</Data>
				<Data name="unnamed (1)">
				</Data>
				<Data name="unnamed (2)">
				</Data>
				<Data name="unnamed (3)">
				</Data>
				<Data name="unnamed (4)">
				</Data>
			</ExtendedData>
			<Point>
				<coordinates>-0.240502716,51.75059143,0</coordinates>
			</Point>
		</Placemark>
		<Placemark>
			<name>828.0</name>
			<description><![CDATA[sessionid: 8<br>report: 26<br>systime: -1284679861<br>datarx: 2225838<br>datatx: 757389<br>rssi: -103<br>rsrq: -6<br>rssnr: 12<br>lat: 51.75059766<br>long: -0.240498277<br>Dustance (m): 225.608<br>unnamed (1): <br>unnamed (2): <br>unnamed (3): <br>unnamed (4):]]></description>
			<styleUrl>#icon-1739-A52714</styleUrl>
			<ExtendedData>
				<Data name="sessionid">
					<value>8.0</value>
				</Data>
				<Data name="report">
					<value>26.0</value>
				</Data>
				<Data name="systime">
					<value>-1.284679861E9</value>
				</Data>
				<Data name="datarx">
					<value>2225838.0</value>
				</Data>
				<Data name="datatx">
					<value>757389.0</value>
				</Data>
				<Data name="rssi">
					<value>-103.0</value>
				</Data>
				<Data name="rsrq">
					<value>-6.0</value>
				</Data>
				<Data name="rssnr">
					<value>12.0</value>
				</Data>
				<Data name="lat">
					<value>51.75059766</value>
				</Data>
				<Data name="long">
					<value>-0.240498277</value>
				</Data>
				<Data name="Dustance (m)">
					<value>225.608</value>
				</Data>
				<Data name="unnamed (1)">
				</Data>
				<Data name="unnamed (2)">
				</Data>
				<Data name="unnamed (3)">
				</Data>
				<Data name="unnamed (4)">
				</Data>
			</ExtendedData>
			<Point>
				<coordinates>-0.240498277,51.75059766,0</coordinates>
			</Point>
		</Placemark>
		<Placemark>
			<name>829.0</name>
			<description><![CDATA[sessionid: 8<br>report: 27<br>systime: -1284678861<br>datarx: 2226044<br>datatx: 757545<br>rssi: -103<br>rsrq: -6<br>rssnr: 12<br>lat: 51.75059921<br>long: -0.240498287<br>Dustance (m): 225.608<br>unnamed (1): <br>unnamed (2): <br>unnamed (3): <br>unnamed (4):]]></description>
			<styleUrl>#icon-1739-A52714</styleUrl>
			<ExtendedData>
				<Data name="sessionid">
					<value>8.0</value>
				</Data>
				<Data name="report">
					<value>27.0</value>
				</Data>
				<Data name="systime">
					<value>-1.284678861E9</value>
				</Data>
				<Data name="datarx">
					<value>2226044.0</value>
				</Data>
				<Data name="datatx">
					<value>757545.0</value>
				</Data>
				<Data name="rssi">
					<value>-103.0</value>
				</Data>
				<Data name="rsrq">
					<value>-6.0</value>
				</Data>
				<Data name="rssnr">
					<value>12.0</value>
				</Data>
				<Data name="lat">
					<value>51.75059921</value>
				</Data>
				<Data name="long">
					<value>-0.240498287</value>
				</Data>
				<Data name="Dustance (m)">
					<value>225.608</value>
				</Data>
				<Data name="unnamed (1)">
				</Data>
				<Data name="unnamed (2)">
				</Data>
				<Data name="unnamed (3)">
				</Data>
				<Data name="unnamed (4)">
				</Data>
			</ExtendedData>
			<Point>
				<coordinates>-0.240498287,51.75059921,0</coordinates>
			</Point>
		</Placemark>
		<Placemark>
			<name>830.0</name>
			<description><![CDATA[sessionid: 8<br>report: 28<br>systime: -1284677827<br>datarx: 2226044<br>datatx: 757545<br>rssi: -101<br>rsrq: -5<br>rssnr: 8<br>lat: 51.75060305<br>long: -0.240494328<br>Dustance (m): 226.324<br>unnamed (1): <br>unnamed (2): <br>unnamed (3): <br>unnamed (4):]]></description>
			<styleUrl>#icon-1739-A52714</styleUrl>
			<ExtendedData>
				<Data name="sessionid">
					<value>8.0</value>
				</Data>
				<Data name="report">
					<value>28.0</value>
				</Data>
				<Data name="systime">
					<value>-1.284677827E9</value>
				</Data>
				<Data name="datarx">
					<value>2226044.0</value>
				</Data>
				<Data name="datatx">
					<value>757545.0</value>
				</Data>
				<Data name="rssi">
					<value>-101.0</value>
				</Data>
				<Data name="rsrq">
					<value>-5.0</value>
				</Data>
				<Data name="rssnr">
					<value>8.0</value>
				</Data>
				<Data name="lat">
					<value>51.75060305</value>
				</Data>
				<Data name="long">
					<value>-0.240494328</value>
				</Data>
				<Data name="Dustance (m)">
					<value>226.324</value>
				</Data>
				<Data name="unnamed (1)">
				</Data>
				<Data name="unnamed (2)">
				</Data>
				<Data name="unnamed (3)">
				</Data>
				<Data name="unnamed (4)">
				</Data>
			</ExtendedData>
			<Point>
				<coordinates>-0.240494328,51.75060305,0</coordinates>
			</Point>
		</Placemark>
		<Placemark>
			<name>831.0</name>
			<description><![CDATA[sessionid: 8<br>report: 29<br>systime: -1284676854<br>datarx: 2226044<br>datatx: 757545<br>rssi: -101<br>rsrq: -5<br>rssnr: 8<br>lat: 51.75060379<br>long: -0.240489955<br>Dustance (m): 226.452<br>unnamed (1): <br>unnamed (2): <br>unnamed (3): <br>unnamed (4):]]></description>
			<styleUrl>#icon-1739-A52714</styleUrl>
			<ExtendedData>
				<Data name="sessionid">
					<value>8.0</value>
				</Data>
				<Data name="report">
					<value>29.0</value>
				</Data>
				<Data name="systime">
					<value>-1.284676854E9</value>
				</Data>
				<Data name="datarx">
					<value>2226044.0</value>
				</Data>
				<Data name="datatx">
					<value>757545.0</value>
				</Data>
				<Data name="rssi">
					<value>-101.0</value>
				</Data>
				<Data name="rsrq">
					<value>-5.0</value>
				</Data>
				<Data name="rssnr">
					<value>8.0</value>
				</Data>
				<Data name="lat">
					<value>51.75060379</value>
				</Data>
				<Data name="long">
					<value>-0.240489955</value>
				</Data>
				<Data name="Dustance (m)">
					<value>226.452</value>
				</Data>
				<Data name="unnamed (1)">
				</Data>
				<Data name="unnamed (2)">
				</Data>
				<Data name="unnamed (3)">
				</Data>
				<Data name="unnamed (4)">
				</Data>
			</ExtendedData>
			<Point>
				<coordinates>-0.240489955,51.75060379000001,0</coordinates>
			</Point>
		</Placemark>
		<Placemark>
			<name>832.0</name>
			<description><![CDATA[sessionid: 8<br>report: 30<br>systime: -1284675843<br>datarx: 2226044<br>datatx: 757545<br>rssi: -101<br>rsrq: -5<br>rssnr: 8<br>lat: 51.75060456<br>long: -0.240482117<br>Dustance (m): 226.837<br>unnamed (1): <br>unnamed (2): <br>unnamed (3): <br>unnamed (4):]]></description>
			<styleUrl>#icon-1739-A52714</styleUrl>
			<ExtendedData>
				<Data name="sessionid">
					<value>8.0</value>
				</Data>
				<Data name="report">
					<value>30.0</value>
				</Data>
				<Data name="systime">
					<value>-1.284675843E9</value>
				</Data>
				<Data name="datarx">
					<value>2226044.0</value>
				</Data>
				<Data name="datatx">
					<value>757545.0</value>
				</Data>
				<Data name="rssi">
					<value>-101.0</value>
				</Data>
				<Data name="rsrq">
					<value>-5.0</value>
				</Data>
				<Data name="rssnr">
					<value>8.0</value>
				</Data>
				<Data name="lat">
					<value>51.75060456</value>
				</Data>
				<Data name="long">
					<value>-0.240482117</value>
				</Data>
				<Data name="Dustance (m)">
					<value>226.837</value>
				</Data>
				<Data name="unnamed (1)">
				</Data>
				<Data name="unnamed (2)">
				</Data>
				<Data name="unnamed (3)">
				</Data>
				<Data name="unnamed (4)">
				</Data>
			</ExtendedData>
			<Point>
				<coordinates>-0.240482117,51.75060456,0</coordinates>
			</Point>
		</Placemark>
		<Placemark>
			<name>833.0</name>
			<description><![CDATA[sessionid: 8<br>report: 31<br>systime: -1284674844<br>datarx: 2226044<br>datatx: 757545<br>rssi: -101<br>rsrq: -5<br>rssnr: 17<br>lat: 51.75060585<br>long: -0.240476595<br>Dustance (m): 227.324<br>unnamed (1): <br>unnamed (2): <br>unnamed (3): <br>unnamed (4):]]></description>
			<styleUrl>#icon-1739-A52714</styleUrl>
			<ExtendedData>
				<Data name="sessionid">
					<value>8.0</value>
				</Data>
				<Data name="report">
					<value>31.0</value>
				</Data>
				<Data name="systime">
					<value>-1.284674844E9</value>
				</Data>
				<Data name="datarx">
					<value>2226044.0</value>
				</Data>
				<Data name="datatx">
					<value>757545.0</value>
				</Data>
				<Data name="rssi">
					<value>-101.0</value>
				</Data>
				<Data name="rsrq">
					<value>-5.0</value>
				</Data>
				<Data name="rssnr">
					<value>17.0</value>
				</Data>
				<Data name="lat">
					<value>51.75060585</value>
				</Data>
				<Data name="long">
					<value>-0.240476595</value>
				</Data>
				<Data name="Dustance (m)">
					<value>227.324</value>
				</Data>
				<Data name="unnamed (1)">
				</Data>
				<Data name="unnamed (2)">
				</Data>
				<Data name="unnamed (3)">
				</Data>
				<Data name="unnamed (4)">
				</Data>
			</ExtendedData>
			<Point>
				<coordinates>-0.240476595,51.75060585000001,0</coordinates>
			</Point>
		</Placemark>
		<Placemark>
			<name>834.0</name>
			<description><![CDATA[sessionid: 8<br>report: 32<br>systime: -1284673853<br>datarx: 2226188<br>datatx: 757629<br>rssi: -101<br>rsrq: -5<br>rssnr: 17<br>lat: 51.75060872<br>long: -0.240467418<br>Dustance (m): 227.939<br>unnamed (1): <br>unnamed (2): <br>unnamed (3): <br>unnamed (4):]]></description>
			<styleUrl>#icon-1739-A52714</styleUrl>
			<ExtendedData>
				<Data name="sessionid">
					<value>8.0</value>
				</Data>
				<Data name="report">
					<value>32.0</value>
				</Data>
				<Data name="systime">
					<value>-1.284673853E9</value>
				</Data>
				<Data name="datarx">
					<value>2226188.0</value>
				</Data>
				<Data name="datatx">
					<value>757629.0</value>
				</Data>
				<Data name="rssi">
					<value>-101.0</value>
				</Data>
				<Data name="rsrq">
					<value>-5.0</value>
				</Data>
				<Data name="rssnr">
					<value>17.0</value>
				</Data>
				<Data name="lat">
					<value>51.75060872</value>
				</Data>
				<Data name="long">
					<value>-0.240467418</value>
				</Data>
				<Data name="Dustance (m)">
					<value>227.939</value>
				</Data>
				<Data name="unnamed (1)">
				</Data>
				<Data name="unnamed (2)">
				</Data>
				<Data name="unnamed (3)">
				</Data>
				<Data name="unnamed (4)">
				</Data>
			</ExtendedData>
			<Point>
				<coordinates>-0.240467418,51.75060872,0</coordinates>
			</Point>
		</Placemark>
		<Placemark>
			<name>835.0</name>
			<description><![CDATA[sessionid: 8<br>report: 33<br>systime: -1284672832<br>datarx: 2226188<br>datatx: 757629<br>rssi: -101<br>rsrq: -6<br>rssnr: 7<br>lat: 51.75061056<br>long: -0.240461305<br>Dustance (m): 228.197<br>unnamed (1): <br>unnamed (2): <br>unnamed (3): <br>unnamed (4):]]></description>
			<styleUrl>#icon-1739-A52714</styleUrl>
			<ExtendedData>
				<Data name="sessionid">
					<value>8.0</value>
				</Data>
				<Data name="report">
					<value>33.0</value>
				</Data>
				<Data name="systime">
					<value>-1.284672832E9</value>
				</Data>
				<Data name="datarx">
					<value>2226188.0</value>
				</Data>
				<Data name="datatx">
					<value>757629.0</value>
				</Data>
				<Data name="rssi">
					<value>-101.0</value>
				</Data>
				<Data name="rsrq">
					<value>-6.0</value>
				</Data>
				<Data name="rssnr">
					<value>7.0</value>
				</Data>
				<Data name="lat">
					<value>51.75061056</value>
				</Data>
				<Data name="long">
					<value>-0.240461305</value>
				</Data>
				<Data name="Dustance (m)">
					<value>228.197</value>
				</Data>
				<Data name="unnamed (1)">
				</Data>
				<Data name="unnamed (2)">
				</Data>
				<Data name="unnamed (3)">
				</Data>
				<Data name="unnamed (4)">
				</Data>
			</ExtendedData>
			<Point>
				<coordinates>-0.240461305,51.75061055999999,0</coordinates>
			</Point>
		</Placemark>
		<Placemark>
			<name>836.0</name>
			<description><![CDATA[sessionid: 8<br>report: 34<br>systime: -1284671829<br>datarx: 2226188<br>datatx: 757629<br>rssi: -101<br>rsrq: -6<br>rssnr: 7<br>lat: 51.7506109<br>long: -0.240457624<br>Dustance (m): 228.454<br>unnamed (1): <br>unnamed (2): <br>unnamed (3): <br>unnamed (4):]]></description>
			<styleUrl>#icon-1739-A52714</styleUrl>
			<ExtendedData>
				<Data name="sessionid">
					<value>8.0</value>
				</Data>
				<Data name="report">
					<value>34.0</value>
				</Data>
				<Data name="systime">
					<value>-1.284671829E9</value>
				</Data>
				<Data name="datarx">
					<value>2226188.0</value>
				</Data>
				<Data name="datatx">
					<value>757629.0</value>
				</Data>
				<Data name="rssi">
					<value>-101.0</value>
				</Data>
				<Data name="rsrq">
					<value>-6.0</value>
				</Data>
				<Data name="rssnr">
					<value>7.0</value>
				</Data>
				<Data name="lat">
					<value>51.7506109</value>
				</Data>
				<Data name="long">
					<value>-0.240457624</value>
				</Data>
				<Data name="Dustance (m)">
					<value>228.454</value>
				</Data>
				<Data name="unnamed (1)">
				</Data>
				<Data name="unnamed (2)">
				</Data>
				<Data name="unnamed (3)">
				</Data>
				<Data name="unnamed (4)">
				</Data>
			</ExtendedData>
			<Point>
				<coordinates>-0.240457624,51.75061090000001,0</coordinates>
			</Point>
		</Placemark>
		<Placemark>
			<name>837.0</name>
			<description><![CDATA[sessionid: 8<br>report: 35<br>systime: -1284670829<br>datarx: 2226188<br>datatx: 757794<br>rssi: -101<br>rsrq: -6<br>rssnr: 7<br>lat: 51.75061064<br>long: -0.240455114<br>Dustance (m): 228.584<br>unnamed (1): <br>unnamed (2): <br>unnamed (3): <br>unnamed (4):]]></description>
			<styleUrl>#icon-1739-A52714</styleUrl>
			<ExtendedData>
				<Data name="sessionid">
					<value>8.0</value>
				</Data>
				<Data name="report">
					<value>35.0</value>
				</Data>
				<Data name="systime">
					<value>-1.284670829E9</value>
				</Data>
				<Data name="datarx">
					<value>2226188.0</value>
				</Data>
				<Data name="datatx">
					<value>757794.0</value>
				</Data>
				<Data name="rssi">
					<value>-101.0</value>
				</Data>
				<Data name="rsrq">
					<value>-6.0</value>
				</Data>
				<Data name="rssnr">
					<value>7.0</value>
				</Data>
				<Data name="lat">
					<value>51.75061064</value>
				</Data>
				<Data name="long">
					<value>-0.240455114</value>
				</Data>
				<Data name="Dustance (m)">
					<value>228.584</value>
				</Data>
				<Data name="unnamed (1)">
				</Data>
				<Data name="unnamed (2)">
				</Data>
				<Data name="unnamed (3)">
				</Data>
				<Data name="unnamed (4)">
				</Data>
			</ExtendedData>
			<Point>
				<coordinates>-0.240455114,51.75061064,0</coordinates>
			</Point>
		</Placemark>
		<Placemark>
			<name>838.0</name>
			<description><![CDATA[sessionid: 8<br>report: 36<br>systime: -1284669862<br>datarx: 2227865<br>datatx: 759994<br>rssi: -100<br>rsrq: -5<br>rssnr: 16<br>lat: 51.75061057<br>long: -0.240451749<br>Dustance (m): 228.713<br>unnamed (1): <br>unnamed (2): <br>unnamed (3): <br>unnamed (4):]]></description>
			<styleUrl>#icon-1739-A52714</styleUrl>
			<ExtendedData>
				<Data name="sessionid">
					<value>8.0</value>
				</Data>
				<Data name="report">
					<value>36.0</value>
				</Data>
				<Data name="systime">
					<value>-1.284669862E9</value>
				</Data>
				<Data name="datarx">
					<value>2227865.0</value>
				</Data>
				<Data name="datatx">
					<value>759994.0</value>
				</Data>
				<Data name="rssi">
					<value>-100.0</value>
				</Data>
				<Data name="rsrq">
					<value>-5.0</value>
				</Data>
				<Data name="rssnr">
					<value>16.0</value>
				</Data>
				<Data name="lat">
					<value>51.75061057</value>
				</Data>
				<Data name="long">
					<value>-0.240451749</value>
				</Data>
				<Data name="Dustance (m)">
					<value>228.713</value>
				</Data>
				<Data name="unnamed (1)">
				</Data>
				<Data name="unnamed (2)">
				</Data>
				<Data name="unnamed (3)">
				</Data>
				<Data name="unnamed (4)">
				</Data>
			</ExtendedData>
			<Point>
				<coordinates>-0.240451749,51.75061056999999,0</coordinates>
			</Point>
		</Placemark>
		<Placemark>
			<name>839.0</name>
			<description><![CDATA[sessionid: 8<br>report: 37<br>systime: -1284668839<br>datarx: 2227865<br>datatx: 759994<br>rssi: -100<br>rsrq: -5<br>rssnr: 16<br>lat: 51.75060857<br>long: -0.240441238<br>Dustance (m): 229.23<br>unnamed (1): <br>unnamed (2): <br>unnamed (3): <br>unnamed (4):]]></description>
			<styleUrl>#icon-1739-A52714</styleUrl>
			<ExtendedData>
				<Data name="sessionid">
					<value>8.0</value>
				</Data>
				<Data name="report">
					<value>37.0</value>
				</Data>
				<Data name="systime">
					<value>-1.284668839E9</value>
				</Data>
				<Data name="datarx">
					<value>2227865.0</value>
				</Data>
				<Data name="datatx">
					<value>759994.0</value>
				</Data>
				<Data name="rssi">
					<value>-100.0</value>
				</Data>
				<Data name="rsrq">
					<value>-5.0</value>
				</Data>
				<Data name="rssnr">
					<value>16.0</value>
				</Data>
				<Data name="lat">
					<value>51.75060857</value>
				</Data>
				<Data name="long">
					<value>-0.240441238</value>
				</Data>
				<Data name="Dustance (m)">
					<value>229.23</value>
				</Data>
				<Data name="unnamed (1)">
				</Data>
				<Data name="unnamed (2)">
				</Data>
				<Data name="unnamed (3)">
				</Data>
				<Data name="unnamed (4)">
				</Data>
			</ExtendedData>
			<Point>
				<coordinates>-0.240441238,51.75060857,0</coordinates>
			</Point>
		</Placemark>
		<Placemark>
			<name>840.0</name>
			<description><![CDATA[sessionid: 8<br>report: 38<br>systime: -1284667844<br>datarx: 2227865<br>datatx: 759994<br>rssi: -105<br>rsrq: -7<br>rssnr: 6<br>lat: 51.75060836<br>long: -0.240431287<br>Dustance (m): 229.619<br>unnamed (1): <br>unnamed (2): <br>unnamed (3): <br>unnamed (4):]]></description>
			<styleUrl>#icon-1739-A52714</styleUrl>
			<ExtendedData>
				<Data name="sessionid">
					<value>8.0</value>
				</Data>
				<Data name="report">
					<value>38.0</value>
				</Data>
				<Data name="systime">
					<value>-1.284667844E9</value>
				</Data>
				<Data name="datarx">
					<value>2227865.0</value>
				</Data>
				<Data name="datatx">
					<value>759994.0</value>
				</Data>
				<Data name="rssi">
					<value>-105.0</value>
				</Data>
				<Data name="rsrq">
					<value>-7.0</value>
				</Data>
				<Data name="rssnr">
					<value>6.0</value>
				</Data>
				<Data name="lat">
					<value>51.75060836</value>
				</Data>
				<Data name="long">
					<value>-0.240431287</value>
				</Data>
				<Data name="Dustance (m)">
					<value>229.619</value>
				</Data>
				<Data name="unnamed (1)">
				</Data>
				<Data name="unnamed (2)">
				</Data>
				<Data name="unnamed (3)">
				</Data>
				<Data name="unnamed (4)">
				</Data>
			</ExtendedData>
			<Point>
				<coordinates>-0.240431287,51.75060836,0</coordinates>
			</Point>
		</Placemark>
		<Placemark>
			<name>841.0</name>
			<description><![CDATA[sessionid: 8<br>report: 39<br>systime: -1284666848<br>datarx: 2227865<br>datatx: 759994<br>rssi: -105<br>rsrq: -7<br>rssnr: 6<br>lat: 51.75060934<br>long: -0.240419528<br>Dustance (m): 230.139<br>unnamed (1): <br>unnamed (2): <br>unnamed (3): <br>unnamed (4):]]></description>
			<styleUrl>#icon-1739-A52714</styleUrl>
			<ExtendedData>
				<Data name="sessionid">
					<value>8.0</value>
				</Data>
				<Data name="report">
					<value>39.0</value>
				</Data>
				<Data name="systime">
					<value>-1.284666848E9</value>
				</Data>
				<Data name="datarx">
					<value>2227865.0</value>
				</Data>
				<Data name="datatx">
					<value>759994.0</value>
				</Data>
				<Data name="rssi">
					<value>-105.0</value>
				</Data>
				<Data name="rsrq">
					<value>-7.0</value>
				</Data>
				<Data name="rssnr">
					<value>6.0</value>
				</Data>
				<Data name="lat">
					<value>51.75060934</value>
				</Data>
				<Data name="long">
					<value>-0.240419528</value>
				</Data>
				<Data name="Dustance (m)">
					<value>230.139</value>
				</Data>
				<Data name="unnamed (1)">
				</Data>
				<Data name="unnamed (2)">
				</Data>
				<Data name="unnamed (3)">
				</Data>
				<Data name="unnamed (4)">
				</Data>
			</ExtendedData>
			<Point>
				<coordinates>-0.240419528,51.75060934,0</coordinates>
			</Point>
		</Placemark>
		<Placemark>
			<name>842.0</name>
			<description><![CDATA[sessionid: 8<br>report: 40<br>systime: -1284665847<br>datarx: 2227865<br>datatx: 759994<br>rssi: -105<br>rsrq: -7<br>rssnr: 6<br>lat: 51.75061348<br>long: -0.240415871<br>Dustance (m): 230.627<br>unnamed (1): <br>unnamed (2): <br>unnamed (3): <br>unnamed (4):]]></description>
			<styleUrl>#icon-1739-A52714</styleUrl>
			<ExtendedData>
				<Data name="sessionid">
					<value>8.0</value>
				</Data>
				<Data name="report">
					<value>40.0</value>
				</Data>
				<Data name="systime">
					<value>-1.284665847E9</value>
				</Data>
				<Data name="datarx">
					<value>2227865.0</value>
				</Data>
				<Data name="datatx">
					<value>759994.0</value>
				</Data>
				<Data name="rssi">
					<value>-105.0</value>
				</Data>
				<Data name="rsrq">
					<value>-7.0</value>
				</Data>
				<Data name="rssnr">
					<value>6.0</value>
				</Data>
				<Data name="lat">
					<value>51.75061348</value>
				</Data>
				<Data name="long">
					<value>-0.240415871</value>
				</Data>
				<Data name="Dustance (m)">
					<value>230.627</value>
				</Data>
				<Data name="unnamed (1)">
				</Data>
				<Data name="unnamed (2)">
				</Data>
				<Data name="unnamed (3)">
				</Data>
				<Data name="unnamed (4)">
				</Data>
			</ExtendedData>
			<Point>
				<coordinates>-0.240415871,51.75061348,0</coordinates>
			</Point>
		</Placemark>
		<Placemark>
			<name>843.0</name>
			<description><![CDATA[sessionid: 8<br>report: 41<br>systime: -1284664831<br>datarx: 2227865<br>datatx: 759994<br>rssi: -104<br>rsrq: -6<br>rssnr: 9<br>lat: 51.75061819<br>long: -0.24040322<br>Dustance (m): 231.601<br>unnamed (1): <br>unnamed (2): <br>unnamed (3): <br>unnamed (4):]]></description>
			<styleUrl>#icon-1739-A52714</styleUrl>
			<ExtendedData>
				<Data name="sessionid">
					<value>8.0</value>
				</Data>
				<Data name="report">
					<value>41.0</value>
				</Data>
				<Data name="systime">
					<value>-1.284664831E9</value>
				</Data>
				<Data name="datarx">
					<value>2227865.0</value>
				</Data>
				<Data name="datatx">
					<value>759994.0</value>
				</Data>
				<Data name="rssi">
					<value>-104.0</value>
				</Data>
				<Data name="rsrq">
					<value>-6.0</value>
				</Data>
				<Data name="rssnr">
					<value>9.0</value>
				</Data>
				<Data name="lat">
					<value>51.75061819</value>
				</Data>
				<Data name="long">
					<value>-0.24040322</value>
				</Data>
				<Data name="Dustance (m)">
					<value>231.601</value>
				</Data>
				<Data name="unnamed (1)">
				</Data>
				<Data name="unnamed (2)">
				</Data>
				<Data name="unnamed (3)">
				</Data>
				<Data name="unnamed (4)">
				</Data>
			</ExtendedData>
			<Point>
				<coordinates>-0.24040322,51.75061819,0</coordinates>
			</Point>
		</Placemark>
		<Placemark>
			<name>844.0</name>
			<description><![CDATA[sessionid: 8<br>report: 42<br>systime: -1284663851<br>datarx: 2228720<br>datatx: 761428<br>rssi: -104<br>rsrq: -6<br>rssnr: 9<br>lat: 51.75061925<br>long: -0.240388095<br>Dustance (m): 232.385<br>unnamed (1): <br>unnamed (2): <br>unnamed (3): <br>unnamed (4):]]></description>
			<styleUrl>#icon-1739-A52714</styleUrl>
			<ExtendedData>
				<Data name="sessionid">
					<value>8.0</value>
				</Data>
				<Data name="report">
					<value>42.0</value>
				</Data>
				<Data name="systime">
					<value>-1.284663851E9</value>
				</Data>
				<Data name="datarx">
					<value>2228720.0</value>
				</Data>
				<Data name="datatx">
					<value>761428.0</value>
				</Data>
				<Data name="rssi">
					<value>-104.0</value>
				</Data>
				<Data name="rsrq">
					<value>-6.0</value>
				</Data>
				<Data name="rssnr">
					<value>9.0</value>
				</Data>
				<Data name="lat">
					<value>51.75061925</value>
				</Data>
				<Data name="long">
					<value>-0.240388095</value>
				</Data>
				<Data name="Dustance (m)">
					<value>232.385</value>
				</Data>
				<Data name="unnamed (1)">
				</Data>
				<Data name="unnamed (2)">
				</Data>
				<Data name="unnamed (3)">
				</Data>
				<Data name="unnamed (4)">
				</Data>
			</ExtendedData>
			<Point>
				<coordinates>-0.240388095,51.75061925000001,0</coordinates>
			</Point>
		</Placemark>
		<Placemark>
			<name>845.0</name>
			<description><![CDATA[sessionid: 8<br>report: 43<br>systime: -1284662862<br>datarx: 2231388<br>datatx: 764025<br>rssi: -104<br>rsrq: -6<br>rssnr: 9<br>lat: 51.75062532<br>long: -0.24037117<br>Dustance (m): 233.848<br>unnamed (1): <br>unnamed (2): <br>unnamed (3): <br>unnamed (4):]]></description>
			<styleUrl>#icon-1739-A52714</styleUrl>
			<ExtendedData>
				<Data name="sessionid">
					<value>8.0</value>
				</Data>
				<Data name="report">
					<value>43.0</value>
				</Data>
				<Data name="systime">
					<value>-1.284662862E9</value>
				</Data>
				<Data name="datarx">
					<value>2231388.0</value>
				</Data>
				<Data name="datatx">
					<value>764025.0</value>
				</Data>
				<Data name="rssi">
					<value>-104.0</value>
				</Data>
				<Data name="rsrq">
					<value>-6.0</value>
				</Data>
				<Data name="rssnr">
					<value>9.0</value>
				</Data>
				<Data name="lat">
					<value>51.75062532</value>
				</Data>
				<Data name="long">
					<value>-0.24037117</value>
				</Data>
				<Data name="Dustance (m)">
					<value>233.848</value>
				</Data>
				<Data name="unnamed (1)">
				</Data>
				<Data name="unnamed (2)">
				</Data>
				<Data name="unnamed (3)">
				</Data>
				<Data name="unnamed (4)">
				</Data>
			</ExtendedData>
			<Point>
				<coordinates>-0.24037117,51.75062532,0</coordinates>
			</Point>
		</Placemark>
		<Placemark>
			<name>846.0</name>
			<description><![CDATA[sessionid: 8<br>report: 44<br>systime: -1284661826<br>datarx: 2231388<br>datatx: 764025<br>rssi: -105<br>rsrq: -7<br>rssnr: 7<br>lat: 51.75062592<br>long: -0.240352345<br>Dustance (m): 234.766<br>unnamed (1): <br>unnamed (2): <br>unnamed (3): <br>unnamed (4):]]></description>
			<styleUrl>#icon-1739-A52714</styleUrl>
			<ExtendedData>
				<Data name="sessionid">
					<value>8.0</value>
				</Data>
				<Data name="report">
					<value>44.0</value>
				</Data>
				<Data name="systime">
					<value>-1.284661826E9</value>
				</Data>
				<Data name="datarx">
					<value>2231388.0</value>
				</Data>
				<Data name="datatx">
					<value>764025.0</value>
				</Data>
				<Data name="rssi">
					<value>-105.0</value>
				</Data>
				<Data name="rsrq">
					<value>-7.0</value>
				</Data>
				<Data name="rssnr">
					<value>7.0</value>
				</Data>
				<Data name="lat">
					<value>51.75062592</value>
				</Data>
				<Data name="long">
					<value>-0.240352345</value>
				</Data>
				<Data name="Dustance (m)">
					<value>234.766</value>
				</Data>
				<Data name="unnamed (1)">
				</Data>
				<Data name="unnamed (2)">
				</Data>
				<Data name="unnamed (3)">
				</Data>
				<Data name="unnamed (4)">
				</Data>
			</ExtendedData>
			<Point>
				<coordinates>-0.240352345,51.75062592,0</coordinates>
			</Point>
		</Placemark>
		<Placemark>
			<name>847.0</name>
			<description><![CDATA[sessionid: 8<br>report: 45<br>systime: -1284660846<br>datarx: 2231388<br>datatx: 764025<br>rssi: -105<br>rsrq: -7<br>rssnr: 7<br>lat: 51.75063164<br>long: -0.240349766<br>Dustance (m): 235.348<br>unnamed (1): <br>unnamed (2): <br>unnamed (3): <br>unnamed (4):]]></description>
			<styleUrl>#icon-1739-A52714</styleUrl>
			<ExtendedData>
				<Data name="sessionid">
					<value>8.0</value>
				</Data>
				<Data name="report">
					<value>45.0</value>
				</Data>
				<Data name="systime">
					<value>-1.284660846E9</value>
				</Data>
				<Data name="datarx">
					<value>2231388.0</value>
				</Data>
				<Data name="datatx">
					<value>764025.0</value>
				</Data>
				<Data name="rssi">
					<value>-105.0</value>
				</Data>
				<Data name="rsrq">
					<value>-7.0</value>
				</Data>
				<Data name="rssnr">
					<value>7.0</value>
				</Data>
				<Data name="lat">
					<value>51.75063164</value>
				</Data>
				<Data name="long">
					<value>-0.240349766</value>
				</Data>
				<Data name="Dustance (m)">
					<value>235.348</value>
				</Data>
				<Data name="unnamed (1)">
				</Data>
				<Data name="unnamed (2)">
				</Data>
				<Data name="unnamed (3)">
				</Data>
				<Data name="unnamed (4)">
				</Data>
			</ExtendedData>
			<Point>
				<coordinates>-0.240349766,51.75063164,0</coordinates>
			</Point>
		</Placemark>
		<Placemark>
			<name>848.0</name>
			<description><![CDATA[sessionid: 8<br>report: 46<br>systime: -1284659843<br>datarx: 2231388<br>datatx: 764025<br>rssi: -105<br>rsrq: -7<br>rssnr: 7<br>lat: 51.75063448<br>long: -0.240331589<br>Dustance (m): 236.362<br>unnamed (1): <br>unnamed (2): <br>unnamed (3): <br>unnamed (4):]]></description>
			<styleUrl>#icon-1739-A52714</styleUrl>
			<ExtendedData>
				<Data name="sessionid">
					<value>8.0</value>
				</Data>
				<Data name="report">
					<value>46.0</value>
				</Data>
				<Data name="systime">
					<value>-1.284659843E9</value>
				</Data>
				<Data name="datarx">
					<value>2231388.0</value>
				</Data>
				<Data name="datatx">
					<value>764025.0</value>
				</Data>
				<Data name="rssi">
					<value>-105.0</value>
				</Data>
				<Data name="rsrq">
					<value>-7.0</value>
				</Data>
				<Data name="rssnr">
					<value>7.0</value>
				</Data>
				<Data name="lat">
					<value>51.75063448</value>
				</Data>
				<Data name="long">
					<value>-0.240331589</value>
				</Data>
				<Data name="Dustance (m)">
					<value>236.362</value>
				</Data>
				<Data name="unnamed (1)">
				</Data>
				<Data name="unnamed (2)">
				</Data>
				<Data name="unnamed (3)">
				</Data>
				<Data name="unnamed (4)">
				</Data>
			</ExtendedData>
			<Point>
				<coordinates>-0.240331589,51.75063448,0</coordinates>
			</Point>
		</Placemark>
		<Placemark>
			<name>849.0</name>
			<description><![CDATA[sessionid: 8<br>report: 47<br>systime: -1284658855<br>datarx: 2231388<br>datatx: 764025<br>rssi: -101<br>rsrq: -6<br>rssnr: 11<br>lat: 51.75063399<br>long: -0.240321661<br>Dustance (m): 236.89<br>unnamed (1): <br>unnamed (2): <br>unnamed (3): <br>unnamed (4):]]></description>
			<styleUrl>#icon-1739-A52714</styleUrl>
			<ExtendedData>
				<Data name="sessionid">
					<value>8.0</value>
				</Data>
				<Data name="report">
					<value>47.0</value>
				</Data>
				<Data name="systime">
					<value>-1.284658855E9</value>
				</Data>
				<Data name="datarx">
					<value>2231388.0</value>
				</Data>
				<Data name="datatx">
					<value>764025.0</value>
				</Data>
				<Data name="rssi">
					<value>-101.0</value>
				</Data>
				<Data name="rsrq">
					<value>-6.0</value>
				</Data>
				<Data name="rssnr">
					<value>11.0</value>
				</Data>
				<Data name="lat">
					<value>51.75063399</value>
				</Data>
				<Data name="long">
					<value>-0.240321661</value>
				</Data>
				<Data name="Dustance (m)">
					<value>236.89</value>
				</Data>
				<Data name="unnamed (1)">
				</Data>
				<Data name="unnamed (2)">
				</Data>
				<Data name="unnamed (3)">
				</Data>
				<Data name="unnamed (4)">
				</Data>
			</ExtendedData>
			<Point>
				<coordinates>-0.240321661,51.75063399,0</coordinates>
			</Point>
		</Placemark>
		<Placemark>
			<name>850.0</name>
			<description><![CDATA[sessionid: 8<br>report: 48<br>systime: -1284657845<br>datarx: 2231388<br>datatx: 764025<br>rssi: -101<br>rsrq: -6<br>rssnr: 11<br>lat: 51.75062875<br>long: -0.240309446<br>Dustance (m): 236.972<br>unnamed (1): <br>unnamed (2): <br>unnamed (3): <br>unnamed (4):]]></description>
			<styleUrl>#icon-1739-A52714</styleUrl>
			<ExtendedData>
				<Data name="sessionid">
					<value>8.0</value>
				</Data>
				<Data name="report">
					<value>48.0</value>
				</Data>
				<Data name="systime">
					<value>-1.284657845E9</value>
				</Data>
				<Data name="datarx">
					<value>2231388.0</value>
				</Data>
				<Data name="datatx">
					<value>764025.0</value>
				</Data>
				<Data name="rssi">
					<value>-101.0</value>
				</Data>
				<Data name="rsrq">
					<value>-6.0</value>
				</Data>
				<Data name="rssnr">
					<value>11.0</value>
				</Data>
				<Data name="lat">
					<value>51.75062875</value>
				</Data>
				<Data name="long">
					<value>-0.240309446</value>
				</Data>
				<Data name="Dustance (m)">
					<value>236.972</value>
				</Data>
				<Data name="unnamed (1)">
				</Data>
				<Data name="unnamed (2)">
				</Data>
				<Data name="unnamed (3)">
				</Data>
				<Data name="unnamed (4)">
				</Data>
			</ExtendedData>
			<Point>
				<coordinates>-0.240309446,51.75062875,0</coordinates>
			</Point>
		</Placemark>
		<Placemark>
			<name>851.0</name>
			<description><![CDATA[sessionid: 8<br>report: 49<br>systime: -1284656844<br>datarx: 2231388<br>datatx: 764025<br>rssi: -101<br>rsrq: -6<br>rssnr: 11<br>lat: 51.75062571<br>long: -0.240293048<br>Dustance (m): 237.546<br>unnamed (1): <br>unnamed (2): <br>unnamed (3): <br>unnamed (4):]]></description>
			<styleUrl>#icon-1739-A52714</styleUrl>
			<ExtendedData>
				<Data name="sessionid">
					<value>8.0</value>
				</Data>
				<Data name="report">
					<value>49.0</value>
				</Data>
				<Data name="systime">
					<value>-1.284656844E9</value>
				</Data>
				<Data name="datarx">
					<value>2231388.0</value>
				</Data>
				<Data name="datatx">
					<value>764025.0</value>
				</Data>
				<Data name="rssi">
					<value>-101.0</value>
				</Data>
				<Data name="rsrq">
					<value>-6.0</value>
				</Data>
				<Data name="rssnr">
					<value>11.0</value>
				</Data>
				<Data name="lat">
					<value>51.75062571</value>
				</Data>
				<Data name="long">
					<value>-0.240293048</value>
				</Data>
				<Data name="Dustance (m)">
					<value>237.546</value>
				</Data>
				<Data name="unnamed (1)">
				</Data>
				<Data name="unnamed (2)">
				</Data>
				<Data name="unnamed (3)">
				</Data>
				<Data name="unnamed (4)">
				</Data>
			</ExtendedData>
			<Point>
				<coordinates>-0.240293048,51.75062571,0</coordinates>
			</Point>
		</Placemark>
		<Placemark>
			<name>852.0</name>
			<description><![CDATA[sessionid: 8<br>report: 50<br>systime: -1284655854<br>datarx: 2231388<br>datatx: 764025<br>rssi: -103<br>rsrq: -7<br>rssnr: 1<br>lat: 51.75062406<br>long: -0.240276952<br>Dustance (m): 238.126<br>unnamed (1): <br>unnamed (2): <br>unnamed (3): <br>unnamed (4):]]></description>
			<styleUrl>#icon-1739-A52714</styleUrl>
			<ExtendedData>
				<Data name="sessionid">
					<value>8.0</value>
				</Data>
				<Data name="report">
					<value>50.0</value>
				</Data>
				<Data name="systime">
					<value>-1.284655854E9</value>
				</Data>
				<Data name="datarx">
					<value>2231388.0</value>
				</Data>
				<Data name="datatx">
					<value>764025.0</value>
				</Data>
				<Data name="rssi">
					<value>-103.0</value>
				</Data>
				<Data name="rsrq">
					<value>-7.0</value>
				</Data>
				<Data name="rssnr">
					<value>1.0</value>
				</Data>
				<Data name="lat">
					<value>51.75062406</value>
				</Data>
				<Data name="long">
					<value>-0.240276952</value>
				</Data>
				<Data name="Dustance (m)">
					<value>238.126</value>
				</Data>
				<Data name="unnamed (1)">
				</Data>
				<Data name="unnamed (2)">
				</Data>
				<Data name="unnamed (3)">
				</Data>
				<Data name="unnamed (4)">
				</Data>
			</ExtendedData>
			<Point>
				<coordinates>-0.240276952,51.75062406,0</coordinates>
			</Point>
		</Placemark>
		<Placemark>
			<name>853.0</name>
			<description><![CDATA[sessionid: 8<br>report: 51<br>systime: -1284654845<br>datarx: 2231925<br>datatx: 765057<br>rssi: -103<br>rsrq: -7<br>rssnr: 1<br>lat: 51.75062725<br>long: -0.24025925<br>Dustance (m): 239.151<br>unnamed (1): <br>unnamed (2): <br>unnamed (3): <br>unnamed (4):]]></description>
			<styleUrl>#icon-1739-A52714</styleUrl>
			<ExtendedData>
				<Data name="sessionid">
					<value>8.0</value>
				</Data>
				<Data name="report">
					<value>51.0</value>
				</Data>
				<Data name="systime">
					<value>-1.284654845E9</value>
				</Data>
				<Data name="datarx">
					<value>2231925.0</value>
				</Data>
				<Data name="datatx">
					<value>765057.0</value>
				</Data>
				<Data name="rssi">
					<value>-103.0</value>
				</Data>
				<Data name="rsrq">
					<value>-7.0</value>
				</Data>
				<Data name="rssnr">
					<value>1.0</value>
				</Data>
				<Data name="lat">
					<value>51.75062725</value>
				</Data>
				<Data name="long">
					<value>-0.24025925</value>
				</Data>
				<Data name="Dustance (m)">
					<value>239.151</value>
				</Data>
				<Data name="unnamed (1)">
				</Data>
				<Data name="unnamed (2)">
				</Data>
				<Data name="unnamed (3)">
				</Data>
				<Data name="unnamed (4)">
				</Data>
			</ExtendedData>
			<Point>
				<coordinates>-0.24025925,51.75062724999999,0</coordinates>
			</Point>
		</Placemark>
		<Placemark>
			<name>854.0</name>
			<description><![CDATA[sessionid: 8<br>report: 52<br>systime: -1284653857<br>datarx: 2232061<br>datatx: 765129<br>rssi: -103<br>rsrq: -7<br>rssnr: 1<br>lat: 51.7506312<br>long: -0.240240864<br>Dustance (m): 240.532<br>unnamed (1): <br>unnamed (2): <br>unnamed (3): <br>unnamed (4):]]></description>
			<styleUrl>#icon-1739-A52714</styleUrl>
			<ExtendedData>
				<Data name="sessionid">
					<value>8.0</value>
				</Data>
				<Data name="report">
					<value>52.0</value>
				</Data>
				<Data name="systime">
					<value>-1.284653857E9</value>
				</Data>
				<Data name="datarx">
					<value>2232061.0</value>
				</Data>
				<Data name="datatx">
					<value>765129.0</value>
				</Data>
				<Data name="rssi">
					<value>-103.0</value>
				</Data>
				<Data name="rsrq">
					<value>-7.0</value>
				</Data>
				<Data name="rssnr">
					<value>1.0</value>
				</Data>
				<Data name="lat">
					<value>51.7506312</value>
				</Data>
				<Data name="long">
					<value>-0.240240864</value>
				</Data>
				<Data name="Dustance (m)">
					<value>240.532</value>
				</Data>
				<Data name="unnamed (1)">
				</Data>
				<Data name="unnamed (2)">
				</Data>
				<Data name="unnamed (3)">
				</Data>
				<Data name="unnamed (4)">
				</Data>
			</ExtendedData>
			<Point>
				<coordinates>-0.240240864,51.7506312,0</coordinates>
			</Point>
		</Placemark>
		<Placemark>
			<name>855.0</name>
			<description><![CDATA[sessionid: 8<br>report: 53<br>systime: -1284652830<br>datarx: 2232061<br>datatx: 765129<br>rssi: -103<br>rsrq: -7<br>rssnr: 4<br>lat: 51.75063422<br>long: -0.240226071<br>Dustance (m): 241.426<br>unnamed (1): <br>unnamed (2): <br>unnamed (3): <br>unnamed (4):]]></description>
			<styleUrl>#icon-1739-A52714</styleUrl>
			<ExtendedData>
				<Data name="sessionid">
					<value>8.0</value>
				</Data>
				<Data name="report">
					<value>53.0</value>
				</Data>
				<Data name="systime">
					<value>-1.28465283E9</value>
				</Data>
				<Data name="datarx">
					<value>2232061.0</value>
				</Data>
				<Data name="datatx">
					<value>765129.0</value>
				</Data>
				<Data name="rssi">
					<value>-103.0</value>
				</Data>
				<Data name="rsrq">
					<value>-7.0</value>
				</Data>
				<Data name="rssnr">
					<value>4.0</value>
				</Data>
				<Data name="lat">
					<value>51.75063422</value>
				</Data>
				<Data name="long">
					<value>-0.240226071</value>
				</Data>
				<Data name="Dustance (m)">
					<value>241.426</value>
				</Data>
				<Data name="unnamed (1)">
				</Data>
				<Data name="unnamed (2)">
				</Data>
				<Data name="unnamed (3)">
				</Data>
				<Data name="unnamed (4)">
				</Data>
			</ExtendedData>
			<Point>
				<coordinates>-0.240226071,51.75063422,0</coordinates>
			</Point>
		</Placemark>
		<Placemark>
			<name>856.0</name>
			<description><![CDATA[sessionid: 8<br>report: 54<br>systime: -1284651842<br>datarx: 2232061<br>datatx: 765129<br>rssi: -103<br>rsrq: -7<br>rssnr: 4<br>lat: 51.7506358<br>long: -0.240204608<br>Dustance (m): 242.506<br>unnamed (1): <br>unnamed (2): <br>unnamed (3): <br>unnamed (4):]]></description>
			<styleUrl>#icon-1739-A52714</styleUrl>
			<ExtendedData>
				<Data name="sessionid">
					<value>8.0</value>
				</Data>
				<Data name="report">
					<value>54.0</value>
				</Data>
				<Data name="systime">
					<value>-1.284651842E9</value>
				</Data>
				<Data name="datarx">
					<value>2232061.0</value>
				</Data>
				<Data name="datatx">
					<value>765129.0</value>
				</Data>
				<Data name="rssi">
					<value>-103.0</value>
				</Data>
				<Data name="rsrq">
					<value>-7.0</value>
				</Data>
				<Data name="rssnr">
					<value>4.0</value>
				</Data>
				<Data name="lat">
					<value>51.7506358</value>
				</Data>
				<Data name="long">
					<value>-0.240204608</value>
				</Data>
				<Data name="Dustance (m)">
					<value>242.506</value>
				</Data>
				<Data name="unnamed (1)">
				</Data>
				<Data name="unnamed (2)">
				</Data>
				<Data name="unnamed (3)">
				</Data>
				<Data name="unnamed (4)">
				</Data>
			</ExtendedData>
			<Point>
				<coordinates>-0.240204608,51.7506358,0</coordinates>
			</Point>
		</Placemark>
		<Placemark>
			<name>857.0</name>
			<description><![CDATA[sessionid: 8<br>report: 55<br>systime: -1284650858<br>datarx: 2232133<br>datatx: 765129<br>rssi: -103<br>rsrq: -7<br>rssnr: 4<br>lat: 51.75063662<br>long: -0.240192835<br>Dustance (m): 243.267<br>unnamed (1): <br>unnamed (2): <br>unnamed (3): <br>unnamed (4):]]></description>
			<styleUrl>#icon-1739-A52714</styleUrl>
			<ExtendedData>
				<Data name="sessionid">
					<value>8.0</value>
				</Data>
				<Data name="report">
					<value>55.0</value>
				</Data>
				<Data name="systime">
					<value>-1.284650858E9</value>
				</Data>
				<Data name="datarx">
					<value>2232133.0</value>
				</Data>
				<Data name="datatx">
					<value>765129.0</value>
				</Data>
				<Data name="rssi">
					<value>-103.0</value>
				</Data>
				<Data name="rsrq">
					<value>-7.0</value>
				</Data>
				<Data name="rssnr">
					<value>4.0</value>
				</Data>
				<Data name="lat">
					<value>51.75063662</value>
				</Data>
				<Data name="long">
					<value>-0.240192835</value>
				</Data>
				<Data name="Dustance (m)">
					<value>243.267</value>
				</Data>
				<Data name="unnamed (1)">
				</Data>
				<Data name="unnamed (2)">
				</Data>
				<Data name="unnamed (3)">
				</Data>
				<Data name="unnamed (4)">
				</Data>
			</ExtendedData>
			<Point>
				<coordinates>-0.240192835,51.75063662,0</coordinates>
			</Point>
		</Placemark>
		<Placemark>
			<name>858.0</name>
			<description><![CDATA[sessionid: 8<br>report: 56<br>systime: -1284649829<br>datarx: 2232133<br>datatx: 765129<br>rssi: -105<br>rsrq: -6<br>rssnr: 4<br>lat: 51.75063873<br>long: -0.240179074<br>Dustance (m): 243.945<br>unnamed (1): <br>unnamed (2): <br>unnamed (3): <br>unnamed (4):]]></description>
			<styleUrl>#icon-1739-A52714</styleUrl>
			<ExtendedData>
				<Data name="sessionid">
					<value>8.0</value>
				</Data>
				<Data name="report">
					<value>56.0</value>
				</Data>
				<Data name="systime">
					<value>-1.284649829E9</value>
				</Data>
				<Data name="datarx">
					<value>2232133.0</value>
				</Data>
				<Data name="datatx">
					<value>765129.0</value>
				</Data>
				<Data name="rssi">
					<value>-105.0</value>
				</Data>
				<Data name="rsrq">
					<value>-6.0</value>
				</Data>
				<Data name="rssnr">
					<value>4.0</value>
				</Data>
				<Data name="lat">
					<value>51.75063873</value>
				</Data>
				<Data name="long">
					<value>-0.240179074</value>
				</Data>
				<Data name="Dustance (m)">
					<value>243.945</value>
				</Data>
				<Data name="unnamed (1)">
				</Data>
				<Data name="unnamed (2)">
				</Data>
				<Data name="unnamed (3)">
				</Data>
				<Data name="unnamed (4)">
				</Data>
			</ExtendedData>
			<Point>
				<coordinates>-0.240179074,51.75063873,0</coordinates>
			</Point>
		</Placemark>
		<Placemark>
			<name>859.0</name>
			<description><![CDATA[sessionid: 8<br>report: 57<br>systime: -1284648843<br>datarx: 2232133<br>datatx: 765129<br>rssi: -105<br>rsrq: -6<br>rssnr: 4<br>lat: 51.75063838<br>long: -0.240167204<br>Dustance (m): 244.49<br>unnamed (1): <br>unnamed (2): <br>unnamed (3): <br>unnamed (4):]]></description>
			<styleUrl>#icon-1739-A52714</styleUrl>
			<ExtendedData>
				<Data name="sessionid">
					<value>8.0</value>
				</Data>
				<Data name="report">
					<value>57.0</value>
				</Data>
				<Data name="systime">
					<value>-1.284648843E9</value>
				</Data>
				<Data name="datarx">
					<value>2232133.0</value>
				</Data>
				<Data name="datatx">
					<value>765129.0</value>
				</Data>
				<Data name="rssi">
					<value>-105.0</value>
				</Data>
				<Data name="rsrq">
					<value>-6.0</value>
				</Data>
				<Data name="rssnr">
					<value>4.0</value>
				</Data>
				<Data name="lat">
					<value>51.75063838</value>
				</Data>
				<Data name="long">
					<value>-0.240167204</value>
				</Data>
				<Data name="Dustance (m)">
					<value>244.49</value>
				</Data>
				<Data name="unnamed (1)">
				</Data>
				<Data name="unnamed (2)">
				</Data>
				<Data name="unnamed (3)">
				</Data>
				<Data name="unnamed (4)">
				</Data>
			</ExtendedData>
			<Point>
				<coordinates>-0.240167204,51.75063838,0</coordinates>
			</Point>
		</Placemark>
		<Placemark>
			<name>860.0</name>
			<description><![CDATA[sessionid: 8<br>report: 58<br>systime: -1284647844<br>datarx: 2232133<br>datatx: 765129<br>rssi: -105<br>rsrq: -6<br>rssnr: 4<br>lat: 51.7506371<br>long: -0.240158485<br>Dustance (m): 244.899<br>unnamed (1): <br>unnamed (2): <br>unnamed (3): <br>unnamed (4):]]></description>
			<styleUrl>#icon-1739-A52714</styleUrl>
			<ExtendedData>
				<Data name="sessionid">
					<value>8.0</value>
				</Data>
				<Data name="report">
					<value>58.0</value>
				</Data>
				<Data name="systime">
					<value>-1.284647844E9</value>
				</Data>
				<Data name="datarx">
					<value>2232133.0</value>
				</Data>
				<Data name="datatx">
					<value>765129.0</value>
				</Data>
				<Data name="rssi">
					<value>-105.0</value>
				</Data>
				<Data name="rsrq">
					<value>-6.0</value>
				</Data>
				<Data name="rssnr">
					<value>4.0</value>
				</Data>
				<Data name="lat">
					<value>51.7506371</value>
				</Data>
				<Data name="long">
					<value>-0.240158485</value>
				</Data>
				<Data name="Dustance (m)">
					<value>244.899</value>
				</Data>
				<Data name="unnamed (1)">
				</Data>
				<Data name="unnamed (2)">
				</Data>
				<Data name="unnamed (3)">
				</Data>
				<Data name="unnamed (4)">
				</Data>
			</ExtendedData>
			<Point>
				<coordinates>-0.240158485,51.7506371,0</coordinates>
			</Point>
		</Placemark>
		<Placemark>
			<name>861.0</name>
			<description><![CDATA[sessionid: 8<br>report: 59<br>systime: -1284646845<br>datarx: 2232133<br>datatx: 765129<br>rssi: -111<br>rsrq: -8<br>rssnr: 3<br>lat: 51.75063913<br>long: -0.240147691<br>Dustance (m): 245.662<br>unnamed (1): <br>unnamed (2): <br>unnamed (3): <br>unnamed (4):]]></description>
			<styleUrl>#icon-1739-A52714</styleUrl>
			<ExtendedData>
				<Data name="sessionid">
					<value>8.0</value>
				</Data>
				<Data name="report">
					<value>59.0</value>
				</Data>
				<Data name="systime">
					<value>-1.284646845E9</value>
				</Data>
				<Data name="datarx">
					<value>2232133.0</value>
				</Data>
				<Data name="datatx">
					<value>765129.0</value>
				</Data>
				<Data name="rssi">
					<value>-111.0</value>
				</Data>
				<Data name="rsrq">
					<value>-8.0</value>
				</Data>
				<Data name="rssnr">
					<value>3.0</value>
				</Data>
				<Data name="lat">
					<value>51.75063913</value>
				</Data>
				<Data name="long">
					<value>-0.240147691</value>
				</Data>
				<Data name="Dustance (m)">
					<value>245.662</value>
				</Data>
				<Data name="unnamed (1)">
				</Data>
				<Data name="unnamed (2)">
				</Data>
				<Data name="unnamed (3)">
				</Data>
				<Data name="unnamed (4)">
				</Data>
			</ExtendedData>
			<Point>
				<coordinates>-0.240147691,51.75063913,0</coordinates>
			</Point>
		</Placemark>
		<Placemark>
			<name>862.0</name>
			<description><![CDATA[sessionid: 8<br>report: 60<br>systime: -1284645833<br>datarx: 2232133<br>datatx: 765129<br>rssi: -111<br>rsrq: -8<br>rssnr: 3<br>lat: 51.75063652<br>long: -0.240124014<br>Dustance (m): 246.679<br>unnamed (1): <br>unnamed (2): <br>unnamed (3): <br>unnamed (4):]]></description>
			<styleUrl>#icon-1739-A52714</styleUrl>
			<ExtendedData>
				<Data name="sessionid">
					<value>8.0</value>
				</Data>
				<Data name="report">
					<value>60.0</value>
				</Data>
				<Data name="systime">
					<value>-1.284645833E9</value>
				</Data>
				<Data name="datarx">
					<value>2232133.0</value>
				</Data>
				<Data name="datatx">
					<value>765129.0</value>
				</Data>
				<Data name="rssi">
					<value>-111.0</value>
				</Data>
				<Data name="rsrq">
					<value>-8.0</value>
				</Data>
				<Data name="rssnr">
					<value>3.0</value>
				</Data>
				<Data name="lat">
					<value>51.75063652</value>
				</Data>
				<Data name="long">
					<value>-0.240124014</value>
				</Data>
				<Data name="Dustance (m)">
					<value>246.679</value>
				</Data>
				<Data name="unnamed (1)">
				</Data>
				<Data name="unnamed (2)">
				</Data>
				<Data name="unnamed (3)">
				</Data>
				<Data name="unnamed (4)">
				</Data>
			</ExtendedData>
			<Point>
				<coordinates>-0.240124014,51.75063652,0</coordinates>
			</Point>
		</Placemark>
		<Placemark>
			<name>863.0</name>
			<description><![CDATA[sessionid: 8<br>report: 61<br>systime: -1284644841<br>datarx: 2232133<br>datatx: 765129<br>rssi: -111<br>rsrq: -8<br>rssnr: 3<br>lat: 51.75063631<br>long: -0.240108744<br>Dustance (m): 247.367<br>unnamed (1): <br>unnamed (2): <br>unnamed (3): <br>unnamed (4):]]></description>
			<styleUrl>#icon-1739-A52714</styleUrl>
			<ExtendedData>
				<Data name="sessionid">
					<value>8.0</value>
				</Data>
				<Data name="report">
					<value>61.0</value>
				</Data>
				<Data name="systime">
					<value>-1.284644841E9</value>
				</Data>
				<Data name="datarx">
					<value>2232133.0</value>
				</Data>
				<Data name="datatx">
					<value>765129.0</value>
				</Data>
				<Data name="rssi">
					<value>-111.0</value>
				</Data>
				<Data name="rsrq">
					<value>-8.0</value>
				</Data>
				<Data name="rssnr">
					<value>3.0</value>
				</Data>
				<Data name="lat">
					<value>51.75063631</value>
				</Data>
				<Data name="long">
					<value>-0.240108744</value>
				</Data>
				<Data name="Dustance (m)">
					<value>247.367</value>
				</Data>
				<Data name="unnamed (1)">
				</Data>
				<Data name="unnamed (2)">
				</Data>
				<Data name="unnamed (3)">
				</Data>
				<Data name="unnamed (4)">
				</Data>
			</ExtendedData>
			<Point>
				<coordinates>-0.240108744,51.75063631,0</coordinates>
			</Point>
		</Placemark>
		<Placemark>
			<name>864.0</name>
			<description><![CDATA[sessionid: 8<br>report: 62<br>systime: -1284643842<br>datarx: 2232133<br>datatx: 765129<br>rssi: -110<br>rsrq: -7<br>rssnr: 4<br>lat: 51.75063598<br>long: -0.240089733<br>Dustance (m): 248.118<br>unnamed (1): <br>unnamed (2): <br>unnamed (3): <br>unnamed (4):]]></description>
			<styleUrl>#icon-1739-A52714</styleUrl>
			<ExtendedData>
				<Data name="sessionid">
					<value>8.0</value>
				</Data>
				<Data name="report">
					<value>62.0</value>
				</Data>
				<Data name="systime">
					<value>-1.284643842E9</value>
				</Data>
				<Data name="datarx">
					<value>2232133.0</value>
				</Data>
				<Data name="datatx">
					<value>765129.0</value>
				</Data>
				<Data name="rssi">
					<value>-110.0</value>
				</Data>
				<Data name="rsrq">
					<value>-7.0</value>
				</Data>
				<Data name="rssnr">
					<value>4.0</value>
				</Data>
				<Data name="lat">
					<value>51.75063598</value>
				</Data>
				<Data name="long">
					<value>-0.240089733</value>
				</Data>
				<Data name="Dustance (m)">
					<value>248.118</value>
				</Data>
				<Data name="unnamed (1)">
				</Data>
				<Data name="unnamed (2)">
				</Data>
				<Data name="unnamed (3)">
				</Data>
				<Data name="unnamed (4)">
				</Data>
			</ExtendedData>
			<Point>
				<coordinates>-0.240089733,51.75063598,0</coordinates>
			</Point>
		</Placemark>
		<Placemark>
			<name>865.0</name>
			<description><![CDATA[sessionid: 8<br>report: 63<br>systime: -1284642827<br>datarx: 2232133<br>datatx: 765129<br>rssi: -110<br>rsrq: -7<br>rssnr: 4<br>lat: 51.75063468<br>long: -0.240069652<br>Dustance (m): 249.089<br>unnamed (1): <br>unnamed (2): <br>unnamed (3): <br>unnamed (4):]]></description>
			<styleUrl>#icon-1739-A52714</styleUrl>
			<ExtendedData>
				<Data name="sessionid">
					<value>8.0</value>
				</Data>
				<Data name="report">
					<value>63.0</value>
				</Data>
				<Data name="systime">
					<value>-1.284642827E9</value>
				</Data>
				<Data name="datarx">
					<value>2232133.0</value>
				</Data>
				<Data name="datatx">
					<value>765129.0</value>
				</Data>
				<Data name="rssi">
					<value>-110.0</value>
				</Data>
				<Data name="rsrq">
					<value>-7.0</value>
				</Data>
				<Data name="rssnr">
					<value>4.0</value>
				</Data>
				<Data name="lat">
					<value>51.75063468</value>
				</Data>
				<Data name="long">
					<value>-0.240069652</value>
				</Data>
				<Data name="Dustance (m)">
					<value>249.089</value>
				</Data>
				<Data name="unnamed (1)">
				</Data>
				<Data name="unnamed (2)">
				</Data>
				<Data name="unnamed (3)">
				</Data>
				<Data name="unnamed (4)">
				</Data>
			</ExtendedData>
			<Point>
				<coordinates>-0.240069652,51.75063468,0</coordinates>
			</Point>
		</Placemark>
		<Placemark>
			<name>866.0</name>
			<description><![CDATA[sessionid: 8<br>report: 64<br>systime: -1284641837<br>datarx: 2232133<br>datatx: 765129<br>rssi: -110<br>rsrq: -7<br>rssnr: 4<br>lat: 51.75063643<br>long: -0.240057755<br>Dustance (m): 249.997<br>unnamed (1): <br>unnamed (2): <br>unnamed (3): <br>unnamed (4):]]></description>
			<styleUrl>#icon-1739-A52714</styleUrl>
			<ExtendedData>
				<Data name="sessionid">
					<value>8.0</value>
				</Data>
				<Data name="report">
					<value>64.0</value>
				</Data>
				<Data name="systime">
					<value>-1.284641837E9</value>
				</Data>
				<Data name="datarx">
					<value>2232133.0</value>
				</Data>
				<Data name="datatx">
					<value>765129.0</value>
				</Data>
				<Data name="rssi">
					<value>-110.0</value>
				</Data>
				<Data name="rsrq">
					<value>-7.0</value>
				</Data>
				<Data name="rssnr">
					<value>4.0</value>
				</Data>
				<Data name="lat">
					<value>51.75063643</value>
				</Data>
				<Data name="long">
					<value>-0.240057755</value>
				</Data>
				<Data name="Dustance (m)">
					<value>249.997</value>
				</Data>
				<Data name="unnamed (1)">
				</Data>
				<Data name="unnamed (2)">
				</Data>
				<Data name="unnamed (3)">
				</Data>
				<Data name="unnamed (4)">
				</Data>
			</ExtendedData>
			<Point>
				<coordinates>-0.240057755,51.75063643,0</coordinates>
			</Point>
		</Placemark>
		<Placemark>
			<name>867.0</name>
			<description><![CDATA[sessionid: 8<br>report: 65<br>systime: -1284640830<br>datarx: 2232133<br>datatx: 765129<br>rssi: -102<br>rsrq: -5<br>rssnr: 2<br>lat: 51.75063888<br>long: -0.240042976<br>Dustance (m): 250.693<br>unnamed (1): <br>unnamed (2): <br>unnamed (3): <br>unnamed (4):]]></description>
			<styleUrl>#icon-1739-A52714</styleUrl>
			<ExtendedData>
				<Data name="sessionid">
					<value>8.0</value>
				</Data>
				<Data name="report">
					<value>65.0</value>
				</Data>
				<Data name="systime">
					<value>-1.28464083E9</value>
				</Data>
				<Data name="datarx">
					<value>2232133.0</value>
				</Data>
				<Data name="datatx">
					<value>765129.0</value>
				</Data>
				<Data name="rssi">
					<value>-102.0</value>
				</Data>
				<Data name="rsrq">
					<value>-5.0</value>
				</Data>
				<Data name="rssnr">
					<value>2.0</value>
				</Data>
				<Data name="lat">
					<value>51.75063888</value>
				</Data>
				<Data name="long">
					<value>-0.240042976</value>
				</Data>
				<Data name="Dustance (m)">
					<value>250.693</value>
				</Data>
				<Data name="unnamed (1)">
				</Data>
				<Data name="unnamed (2)">
				</Data>
				<Data name="unnamed (3)">
				</Data>
				<Data name="unnamed (4)">
				</Data>
			</ExtendedData>
			<Point>
				<coordinates>-0.240042976,51.75063888,0</coordinates>
			</Point>
		</Placemark>
		<Placemark>
			<name>868.0</name>
			<description><![CDATA[sessionid: 8<br>report: 66<br>systime: -1284639853<br>datarx: 2232133<br>datatx: 765129<br>rssi: -102<br>rsrq: -5<br>rssnr: 2<br>lat: 51.75063701<br>long: -0.240021779<br>Dustance (m): 251.811<br>unnamed (1): <br>unnamed (2): <br>unnamed (3): <br>unnamed (4):]]></description>
			<styleUrl>#icon-1739-A52714</styleUrl>
			<ExtendedData>
				<Data name="sessionid">
					<value>8.0</value>
				</Data>
				<Data name="report">
					<value>66.0</value>
				</Data>
				<Data name="systime">
					<value>-1.284639853E9</value>
				</Data>
				<Data name="datarx">
					<value>2232133.0</value>
				</Data>
				<Data name="datatx">
					<value>765129.0</value>
				</Data>
				<Data name="rssi">
					<value>-102.0</value>
				</Data>
				<Data name="rsrq">
					<value>-5.0</value>
				</Data>
				<Data name="rssnr">
					<value>2.0</value>
				</Data>
				<Data name="lat">
					<value>51.75063701</value>
				</Data>
				<Data name="long">
					<value>-0.240021779</value>
				</Data>
				<Data name="Dustance (m)">
					<value>251.811</value>
				</Data>
				<Data name="unnamed (1)">
				</Data>
				<Data name="unnamed (2)">
				</Data>
				<Data name="unnamed (3)">
				</Data>
				<Data name="unnamed (4)">
				</Data>
			</ExtendedData>
			<Point>
				<coordinates>-0.240021779,51.75063700999999,0</coordinates>
			</Point>
		</Placemark>
		<Placemark>
			<name>869.0</name>
			<description><![CDATA[sessionid: 8<br>report: 67<br>systime: -1284638846<br>datarx: 2232133<br>datatx: 765129<br>rssi: -102<br>rsrq: -5<br>rssnr: 2<br>lat: 51.75063605<br>long: -0.240002167<br>Dustance (m): 252.582<br>unnamed (1): <br>unnamed (2): <br>unnamed (3): <br>unnamed (4):]]></description>
			<styleUrl>#icon-1739-A52714</styleUrl>
			<ExtendedData>
				<Data name="sessionid">
					<value>8.0</value>
				</Data>
				<Data name="report">
					<value>67.0</value>
				</Data>
				<Data name="systime">
					<value>-1.284638846E9</value>
				</Data>
				<Data name="datarx">
					<value>2232133.0</value>
				</Data>
				<Data name="datatx">
					<value>765129.0</value>
				</Data>
				<Data name="rssi">
					<value>-102.0</value>
				</Data>
				<Data name="rsrq">
					<value>-5.0</value>
				</Data>
				<Data name="rssnr">
					<value>2.0</value>
				</Data>
				<Data name="lat">
					<value>51.75063605</value>
				</Data>
				<Data name="long">
					<value>-0.240002167</value>
				</Data>
				<Data name="Dustance (m)">
					<value>252.582</value>
				</Data>
				<Data name="unnamed (1)">
				</Data>
				<Data name="unnamed (2)">
				</Data>
				<Data name="unnamed (3)">
				</Data>
				<Data name="unnamed (4)">
				</Data>
			</ExtendedData>
			<Point>
				<coordinates>-0.240002167,51.75063605,0</coordinates>
			</Point>
		</Placemark>
		<Placemark>
			<name>870.0</name>
			<description><![CDATA[sessionid: 8<br>report: 68<br>systime: -1284637854<br>datarx: 2232133<br>datatx: 765129<br>rssi: -108<br>rsrq: -7<br>rssnr: 1<br>lat: 51.75064154<br>long: -0.239977377<br>Dustance (m): 254.269<br>unnamed (1): <br>unnamed (2): <br>unnamed (3): <br>unnamed (4):]]></description>
			<styleUrl>#icon-1739-A52714</styleUrl>
			<ExtendedData>
				<Data name="sessionid">
					<value>8.0</value>
				</Data>
				<Data name="report">
					<value>68.0</value>
				</Data>
				<Data name="systime">
					<value>-1.284637854E9</value>
				</Data>
				<Data name="datarx">
					<value>2232133.0</value>
				</Data>
				<Data name="datatx">
					<value>765129.0</value>
				</Data>
				<Data name="rssi">
					<value>-108.0</value>
				</Data>
				<Data name="rsrq">
					<value>-7.0</value>
				</Data>
				<Data name="rssnr">
					<value>1.0</value>
				</Data>
				<Data name="lat">
					<value>51.75064154</value>
				</Data>
				<Data name="long">
					<value>-0.239977377</value>
				</Data>
				<Data name="Dustance (m)">
					<value>254.269</value>
				</Data>
				<Data name="unnamed (1)">
				</Data>
				<Data name="unnamed (2)">
				</Data>
				<Data name="unnamed (3)">
				</Data>
				<Data name="unnamed (4)">
				</Data>
			</ExtendedData>
			<Point>
				<coordinates>-0.239977377,51.75064154,0</coordinates>
			</Point>
		</Placemark>
		<Placemark>
			<name>871.0</name>
			<description><![CDATA[sessionid: 8<br>report: 69<br>systime: -1284636843<br>datarx: 2232133<br>datatx: 765129<br>rssi: -108<br>rsrq: -7<br>rssnr: 1<br>lat: 51.75064299<br>long: -0.239950719<br>Dustance (m): 255.749<br>unnamed (1): <br>unnamed (2): <br>unnamed (3): <br>unnamed (4):]]></description>
			<styleUrl>#icon-1739-A52714</styleUrl>
			<ExtendedData>
				<Data name="sessionid">
					<value>8.0</value>
				</Data>
				<Data name="report">
					<value>69.0</value>
				</Data>
				<Data name="systime">
					<value>-1.284636843E9</value>
				</Data>
				<Data name="datarx">
					<value>2232133.0</value>
				</Data>
				<Data name="datatx">
					<value>765129.0</value>
				</Data>
				<Data name="rssi">
					<value>-108.0</value>
				</Data>
				<Data name="rsrq">
					<value>-7.0</value>
				</Data>
				<Data name="rssnr">
					<value>1.0</value>
				</Data>
				<Data name="lat">
					<value>51.75064299</value>
				</Data>
				<Data name="long">
					<value>-0.239950719</value>
				</Data>
				<Data name="Dustance (m)">
					<value>255.749</value>
				</Data>
				<Data name="unnamed (1)">
				</Data>
				<Data name="unnamed (2)">
				</Data>
				<Data name="unnamed (3)">
				</Data>
				<Data name="unnamed (4)">
				</Data>
			</ExtendedData>
			<Point>
				<coordinates>-0.239950719,51.75064299,0</coordinates>
			</Point>
		</Placemark>
		<Placemark>
			<name>872.0</name>
			<description><![CDATA[sessionid: 8<br>report: 70<br>systime: -1284635841<br>datarx: 2232133<br>datatx: 765129<br>rssi: -108<br>rsrq: -7<br>rssnr: 1<br>lat: 51.7506404<br>long: -0.239924464<br>Dustance (m): 256.96<br>unnamed (1): <br>unnamed (2): <br>unnamed (3): <br>unnamed (4):]]></description>
			<styleUrl>#icon-1739-A52714</styleUrl>
			<ExtendedData>
				<Data name="sessionid">
					<value>8.0</value>
				</Data>
				<Data name="report">
					<value>70.0</value>
				</Data>
				<Data name="systime">
					<value>-1.284635841E9</value>
				</Data>
				<Data name="datarx">
					<value>2232133.0</value>
				</Data>
				<Data name="datatx">
					<value>765129.0</value>
				</Data>
				<Data name="rssi">
					<value>-108.0</value>
				</Data>
				<Data name="rsrq">
					<value>-7.0</value>
				</Data>
				<Data name="rssnr">
					<value>1.0</value>
				</Data>
				<Data name="lat">
					<value>51.7506404</value>
				</Data>
				<Data name="long">
					<value>-0.239924464</value>
				</Data>
				<Data name="Dustance (m)">
					<value>256.96</value>
				</Data>
				<Data name="unnamed (1)">
				</Data>
				<Data name="unnamed (2)">
				</Data>
				<Data name="unnamed (3)">
				</Data>
				<Data name="unnamed (4)">
				</Data>
			</ExtendedData>
			<Point>
				<coordinates>-0.239924464,51.75064040000001,0</coordinates>
			</Point>
		</Placemark>
		<Placemark>
			<name>873.0</name>
			<description><![CDATA[sessionid: 8<br>report: 71<br>systime: -1284634830<br>datarx: 2232133<br>datatx: 765129<br>rssi: -104<br>rsrq: -7<br>rssnr: -1<br>lat: 51.75063978<br>long: -0.239909825<br>Dustance (m): 257.671<br>unnamed (1): <br>unnamed (2): <br>unnamed (3): <br>unnamed (4):]]></description>
			<styleUrl>#icon-1739-A52714</styleUrl>
			<ExtendedData>
				<Data name="sessionid">
					<value>8.0</value>
				</Data>
				<Data name="report">
					<value>71.0</value>
				</Data>
				<Data name="systime">
					<value>-1.28463483E9</value>
				</Data>
				<Data name="datarx">
					<value>2232133.0</value>
				</Data>
				<Data name="datatx">
					<value>765129.0</value>
				</Data>
				<Data name="rssi">
					<value>-104.0</value>
				</Data>
				<Data name="rsrq">
					<value>-7.0</value>
				</Data>
				<Data name="rssnr">
					<value>-1.0</value>
				</Data>
				<Data name="lat">
					<value>51.75063978</value>
				</Data>
				<Data name="long">
					<value>-0.239909825</value>
				</Data>
				<Data name="Dustance (m)">
					<value>257.671</value>
				</Data>
				<Data name="unnamed (1)">
				</Data>
				<Data name="unnamed (2)">
				</Data>
				<Data name="unnamed (3)">
				</Data>
				<Data name="unnamed (4)">
				</Data>
			</ExtendedData>
			<Point>
				<coordinates>-0.239909825,51.75063978000001,0</coordinates>
			</Point>
		</Placemark>
		<Placemark>
			<name>874.0</name>
			<description><![CDATA[sessionid: 8<br>report: 72<br>systime: -1284633824<br>datarx: 2232133<br>datatx: 765129<br>rssi: -104<br>rsrq: -7<br>rssnr: -1<br>lat: 51.75064117<br>long: -0.239892156<br>Dustance (m): 258.528<br>unnamed (1): <br>unnamed (2): <br>unnamed (3): <br>unnamed (4):]]></description>
			<styleUrl>#icon-1739-A52714</styleUrl>
			<ExtendedData>
				<Data name="sessionid">
					<value>8.0</value>
				</Data>
				<Data name="report">
					<value>72.0</value>
				</Data>
				<Data name="systime">
					<value>-1.284633824E9</value>
				</Data>
				<Data name="datarx">
					<value>2232133.0</value>
				</Data>
				<Data name="datatx">
					<value>765129.0</value>
				</Data>
				<Data name="rssi">
					<value>-104.0</value>
				</Data>
				<Data name="rsrq">
					<value>-7.0</value>
				</Data>
				<Data name="rssnr">
					<value>-1.0</value>
				</Data>
				<Data name="lat">
					<value>51.75064117</value>
				</Data>
				<Data name="long">
					<value>-0.239892156</value>
				</Data>
				<Data name="Dustance (m)">
					<value>258.528</value>
				</Data>
				<Data name="unnamed (1)">
				</Data>
				<Data name="unnamed (2)">
				</Data>
				<Data name="unnamed (3)">
				</Data>
				<Data name="unnamed (4)">
				</Data>
			</ExtendedData>
			<Point>
				<coordinates>-0.239892156,51.75064117,0</coordinates>
			</Point>
		</Placemark>
		<Placemark>
			<name>875.0</name>
			<description><![CDATA[sessionid: 8<br>report: 73<br>systime: -1284632839<br>datarx: 2232133<br>datatx: 765129<br>rssi: -104<br>rsrq: -7<br>rssnr: -1<br>lat: 51.75064405<br>long: -0.239868644<br>Dustance (m): 260.022<br>unnamed (1): <br>unnamed (2): <br>unnamed (3): <br>unnamed (4):]]></description>
			<styleUrl>#icon-1739-A52714</styleUrl>
			<ExtendedData>
				<Data name="sessionid">
					<value>8.0</value>
				</Data>
				<Data name="report">
					<value>73.0</value>
				</Data>
				<Data name="systime">
					<value>-1.284632839E9</value>
				</Data>
				<Data name="datarx">
					<value>2232133.0</value>
				</Data>
				<Data name="datatx">
					<value>765129.0</value>
				</Data>
				<Data name="rssi">
					<value>-104.0</value>
				</Data>
				<Data name="rsrq">
					<value>-7.0</value>
				</Data>
				<Data name="rssnr">
					<value>-1.0</value>
				</Data>
				<Data name="lat">
					<value>51.75064405</value>
				</Data>
				<Data name="long">
					<value>-0.239868644</value>
				</Data>
				<Data name="Dustance (m)">
					<value>260.022</value>
				</Data>
				<Data name="unnamed (1)">
				</Data>
				<Data name="unnamed (2)">
				</Data>
				<Data name="unnamed (3)">
				</Data>
				<Data name="unnamed (4)">
				</Data>
			</ExtendedData>
			<Point>
				<coordinates>-0.239868644,51.75064405,0</coordinates>
			</Point>
		</Placemark>
		<Placemark>
			<name>876.0</name>
			<description><![CDATA[sessionid: 8<br>report: 74<br>systime: -1284631856<br>datarx: 2233186<br>datatx: 766338<br>rssi: -103<br>rsrq: -6<br>rssnr: 1<br>lat: 51.75064464<br>long: -0.23984793<br>Dustance (m): 261.232<br>unnamed (1): <br>unnamed (2): <br>unnamed (3): <br>unnamed (4):]]></description>
			<styleUrl>#icon-1739-A52714</styleUrl>
			<ExtendedData>
				<Data name="sessionid">
					<value>8.0</value>
				</Data>
				<Data name="report">
					<value>74.0</value>
				</Data>
				<Data name="systime">
					<value>-1.284631856E9</value>
				</Data>
				<Data name="datarx">
					<value>2233186.0</value>
				</Data>
				<Data name="datatx">
					<value>766338.0</value>
				</Data>
				<Data name="rssi">
					<value>-103.0</value>
				</Data>
				<Data name="rsrq">
					<value>-6.0</value>
				</Data>
				<Data name="rssnr">
					<value>1.0</value>
				</Data>
				<Data name="lat">
					<value>51.75064464</value>
				</Data>
				<Data name="long">
					<value>-0.23984793</value>
				</Data>
				<Data name="Dustance (m)">
					<value>261.232</value>
				</Data>
				<Data name="unnamed (1)">
				</Data>
				<Data name="unnamed (2)">
				</Data>
				<Data name="unnamed (3)">
				</Data>
				<Data name="unnamed (4)">
				</Data>
			</ExtendedData>
			<Point>
				<coordinates>-0.23984793,51.75064464,0</coordinates>
			</Point>
		</Placemark>
		<Placemark>
			<name>877.0</name>
			<description><![CDATA[sessionid: 8<br>report: 75<br>systime: -1284630837<br>datarx: 2233186<br>datatx: 766338<br>rssi: -103<br>rsrq: -6<br>rssnr: 1<br>lat: 51.75064365<br>long: -0.239834963<br>Dustance (m): 261.747<br>unnamed (1): <br>unnamed (2): <br>unnamed (3): <br>unnamed (4):]]></description>
			<styleUrl>#icon-1739-A52714</styleUrl>
			<ExtendedData>
				<Data name="sessionid">
					<value>8.0</value>
				</Data>
				<Data name="report">
					<value>75.0</value>
				</Data>
				<Data name="systime">
					<value>-1.284630837E9</value>
				</Data>
				<Data name="datarx">
					<value>2233186.0</value>
				</Data>
				<Data name="datatx">
					<value>766338.0</value>
				</Data>
				<Data name="rssi">
					<value>-103.0</value>
				</Data>
				<Data name="rsrq">
					<value>-6.0</value>
				</Data>
				<Data name="rssnr">
					<value>1.0</value>
				</Data>
				<Data name="lat">
					<value>51.75064365</value>
				</Data>
				<Data name="long">
					<value>-0.239834963</value>
				</Data>
				<Data name="Dustance (m)">
					<value>261.747</value>
				</Data>
				<Data name="unnamed (1)">
				</Data>
				<Data name="unnamed (2)">
				</Data>
				<Data name="unnamed (3)">
				</Data>
				<Data name="unnamed (4)">
				</Data>
			</ExtendedData>
			<Point>
				<coordinates>-0.239834963,51.75064365000001,0</coordinates>
			</Point>
		</Placemark>
		<Placemark>
			<name>878.0</name>
			<description><![CDATA[sessionid: 8<br>report: 76<br>systime: -1284629842<br>datarx: 2233186<br>datatx: 766338<br>rssi: -111<br>rsrq: -8<br>rssnr: 0<br>lat: 51.75064372<br>long: -0.239821055<br>Dustance (m): 262.468<br>unnamed (1): <br>unnamed (2): <br>unnamed (3): <br>unnamed (4):]]></description>
			<styleUrl>#icon-1739-A52714</styleUrl>
			<ExtendedData>
				<Data name="sessionid">
					<value>8.0</value>
				</Data>
				<Data name="report">
					<value>76.0</value>
				</Data>
				<Data name="systime">
					<value>-1.284629842E9</value>
				</Data>
				<Data name="datarx">
					<value>2233186.0</value>
				</Data>
				<Data name="datatx">
					<value>766338.0</value>
				</Data>
				<Data name="rssi">
					<value>-111.0</value>
				</Data>
				<Data name="rsrq">
					<value>-8.0</value>
				</Data>
				<Data name="rssnr">
					<value>0.0</value>
				</Data>
				<Data name="lat">
					<value>51.75064372</value>
				</Data>
				<Data name="long">
					<value>-0.239821055</value>
				</Data>
				<Data name="Dustance (m)">
					<value>262.468</value>
				</Data>
				<Data name="unnamed (1)">
				</Data>
				<Data name="unnamed (2)">
				</Data>
				<Data name="unnamed (3)">
				</Data>
				<Data name="unnamed (4)">
				</Data>
			</ExtendedData>
			<Point>
				<coordinates>-0.239821055,51.75064372,0</coordinates>
			</Point>
		</Placemark>
		<Placemark>
			<name>879.0</name>
			<description><![CDATA[sessionid: 8<br>report: 77<br>systime: -1284628847<br>datarx: 2233186<br>datatx: 766338<br>rssi: -111<br>rsrq: -8<br>rssnr: 0<br>lat: 51.7506436<br>long: -0.239798863<br>Dustance (m): 263.625<br>unnamed (1): <br>unnamed (2): <br>unnamed (3): <br>unnamed (4):]]></description>
			<styleUrl>#icon-1739-A52714</styleUrl>
			<ExtendedData>
				<Data name="sessionid">
					<value>8.0</value>
				</Data>
				<Data name="report">
					<value>77.0</value>
				</Data>
				<Data name="systime">
					<value>-1.284628847E9</value>
				</Data>
				<Data name="datarx">
					<value>2233186.0</value>
				</Data>
				<Data name="datatx">
					<value>766338.0</value>
				</Data>
				<Data name="rssi">
					<value>-111.0</value>
				</Data>
				<Data name="rsrq">
					<value>-8.0</value>
				</Data>
				<Data name="rssnr">
					<value>0.0</value>
				</Data>
				<Data name="lat">
					<value>51.7506436</value>
				</Data>
				<Data name="long">
					<value>-0.239798863</value>
				</Data>
				<Data name="Dustance (m)">
					<value>263.625</value>
				</Data>
				<Data name="unnamed (1)">
				</Data>
				<Data name="unnamed (2)">
				</Data>
				<Data name="unnamed (3)">
				</Data>
				<Data name="unnamed (4)">
				</Data>
			</ExtendedData>
			<Point>
				<coordinates>-0.239798863,51.7506436,0</coordinates>
			</Point>
		</Placemark>
		<Placemark>
			<name>880.0</name>
			<description><![CDATA[sessionid: 8<br>report: 78<br>systime: -1284627836<br>datarx: 2233186<br>datatx: 766338<br>rssi: -111<br>rsrq: -8<br>rssnr: 0<br>lat: 51.75064206<br>long: -0.23978127<br>Dustance (m): 264.496<br>unnamed (1): <br>unnamed (2): <br>unnamed (3): <br>unnamed (4):]]></description>
			<styleUrl>#icon-1739-A52714</styleUrl>
			<ExtendedData>
				<Data name="sessionid">
					<value>8.0</value>
				</Data>
				<Data name="report">
					<value>78.0</value>
				</Data>
				<Data name="systime">
					<value>-1.284627836E9</value>
				</Data>
				<Data name="datarx">
					<value>2233186.0</value>
				</Data>
				<Data name="datatx">
					<value>766338.0</value>
				</Data>
				<Data name="rssi">
					<value>-111.0</value>
				</Data>
				<Data name="rsrq">
					<value>-8.0</value>
				</Data>
				<Data name="rssnr">
					<value>0.0</value>
				</Data>
				<Data name="lat">
					<value>51.75064206</value>
				</Data>
				<Data name="long">
					<value>-0.23978127</value>
				</Data>
				<Data name="Dustance (m)">
					<value>264.496</value>
				</Data>
				<Data name="unnamed (1)">
				</Data>
				<Data name="unnamed (2)">
				</Data>
				<Data name="unnamed (3)">
				</Data>
				<Data name="unnamed (4)">
				</Data>
			</ExtendedData>
			<Point>
				<coordinates>-0.23978127,51.75064205999999,0</coordinates>
			</Point>
		</Placemark>
		<Placemark>
			<name>881.0</name>
			<description><![CDATA[sessionid: 8<br>report: 79<br>systime: -1284626846<br>datarx: 2233186<br>datatx: 766338<br>rssi: -108<br>rsrq: -6<br>rssnr: 6<br>lat: 51.75064197<br>long: -0.239764428<br>Dustance (m): 265.368<br>unnamed (1): <br>unnamed (2): <br>unnamed (3): <br>unnamed (4):]]></description>
			<styleUrl>#icon-1739-A52714</styleUrl>
			<ExtendedData>
				<Data name="sessionid">
					<value>8.0</value>
				</Data>
				<Data name="report">
					<value>79.0</value>
				</Data>
				<Data name="systime">
					<value>-1.284626846E9</value>
				</Data>
				<Data name="datarx">
					<value>2233186.0</value>
				</Data>
				<Data name="datatx">
					<value>766338.0</value>
				</Data>
				<Data name="rssi">
					<value>-108.0</value>
				</Data>
				<Data name="rsrq">
					<value>-6.0</value>
				</Data>
				<Data name="rssnr">
					<value>6.0</value>
				</Data>
				<Data name="lat">
					<value>51.75064197</value>
				</Data>
				<Data name="long">
					<value>-0.239764428</value>
				</Data>
				<Data name="Dustance (m)">
					<value>265.368</value>
				</Data>
				<Data name="unnamed (1)">
				</Data>
				<Data name="unnamed (2)">
				</Data>
				<Data name="unnamed (3)">
				</Data>
				<Data name="unnamed (4)">
				</Data>
			</ExtendedData>
			<Point>
				<coordinates>-0.239764428,51.75064197,0</coordinates>
			</Point>
		</Placemark>
		<Placemark>
			<name>882.0</name>
			<description><![CDATA[sessionid: 8<br>report: 80<br>systime: -1284625845<br>datarx: 2233186<br>datatx: 766338<br>rssi: -108<br>rsrq: -6<br>rssnr: 6<br>lat: 51.75064171<br>long: -0.239747842<br>Dustance (m): 266.243<br>unnamed (1): <br>unnamed (2): <br>unnamed (3): <br>unnamed (4):]]></description>
			<styleUrl>#icon-1739-A52714</styleUrl>
			<ExtendedData>
				<Data name="sessionid">
					<value>8.0</value>
				</Data>
				<Data name="report">
					<value>80.0</value>
				</Data>
				<Data name="systime">
					<value>-1.284625845E9</value>
				</Data>
				<Data name="datarx">
					<value>2233186.0</value>
				</Data>
				<Data name="datatx">
					<value>766338.0</value>
				</Data>
				<Data name="rssi">
					<value>-108.0</value>
				</Data>
				<Data name="rsrq">
					<value>-6.0</value>
				</Data>
				<Data name="rssnr">
					<value>6.0</value>
				</Data>
				<Data name="lat">
					<value>51.75064171</value>
				</Data>
				<Data name="long">
					<value>-0.239747842</value>
				</Data>
				<Data name="Dustance (m)">
					<value>266.243</value>
				</Data>
				<Data name="unnamed (1)">
				</Data>
				<Data name="unnamed (2)">
				</Data>
				<Data name="unnamed (3)">
				</Data>
				<Data name="unnamed (4)">
				</Data>
			</ExtendedData>
			<Point>
				<coordinates>-0.239747842,51.75064171,0</coordinates>
			</Point>
		</Placemark>
		<Placemark>
			<name>883.0</name>
			<description><![CDATA[sessionid: 8<br>report: 81<br>systime: -1284624843<br>datarx: 2233186<br>datatx: 766338<br>rssi: -108<br>rsrq: -6<br>rssnr: 6<br>lat: 51.7506424<br>long: -0.239727702<br>Dustance (m): 267.413<br>unnamed (1): <br>unnamed (2): <br>unnamed (3): <br>unnamed (4):]]></description>
			<styleUrl>#icon-1739-A52714</styleUrl>
			<ExtendedData>
				<Data name="sessionid">
					<value>8.0</value>
				</Data>
				<Data name="report">
					<value>81.0</value>
				</Data>
				<Data name="systime">
					<value>-1.284624843E9</value>
				</Data>
				<Data name="datarx">
					<value>2233186.0</value>
				</Data>
				<Data name="datatx">
					<value>766338.0</value>
				</Data>
				<Data name="rssi">
					<value>-108.0</value>
				</Data>
				<Data name="rsrq">
					<value>-6.0</value>
				</Data>
				<Data name="rssnr">
					<value>6.0</value>
				</Data>
				<Data name="lat">
					<value>51.7506424</value>
				</Data>
				<Data name="long">
					<value>-0.239727702</value>
				</Data>
				<Data name="Dustance (m)">
					<value>267.413</value>
				</Data>
				<Data name="unnamed (1)">
				</Data>
				<Data name="unnamed (2)">
				</Data>
				<Data name="unnamed (3)">
				</Data>
				<Data name="unnamed (4)">
				</Data>
			</ExtendedData>
			<Point>
				<coordinates>-0.239727702,51.7506424,0</coordinates>
			</Point>
		</Placemark>
		<Placemark>
			<name>884.0</name>
			<description><![CDATA[sessionid: 8<br>report: 82<br>systime: -1284623858<br>datarx: 2233186<br>datatx: 766338<br>rssi: -109<br>rsrq: -7<br>rssnr: 5<br>lat: 51.75064266<br>long: -0.239708589<br>Dustance (m): 268.292<br>unnamed (1): <br>unnamed (2): <br>unnamed (3): <br>unnamed (4):]]></description>
			<styleUrl>#icon-1739-A52714</styleUrl>
			<ExtendedData>
				<Data name="sessionid">
					<value>8.0</value>
				</Data>
				<Data name="report">
					<value>82.0</value>
				</Data>
				<Data name="systime">
					<value>-1.284623858E9</value>
				</Data>
				<Data name="datarx">
					<value>2233186.0</value>
				</Data>
				<Data name="datatx">
					<value>766338.0</value>
				</Data>
				<Data name="rssi">
					<value>-109.0</value>
				</Data>
				<Data name="rsrq">
					<value>-7.0</value>
				</Data>
				<Data name="rssnr">
					<value>5.0</value>
				</Data>
				<Data name="lat">
					<value>51.75064266</value>
				</Data>
				<Data name="long">
					<value>-0.239708589</value>
				</Data>
				<Data name="Dustance (m)">
					<value>268.292</value>
				</Data>
				<Data name="unnamed (1)">
				</Data>
				<Data name="unnamed (2)">
				</Data>
				<Data name="unnamed (3)">
				</Data>
				<Data name="unnamed (4)">
				</Data>
			</ExtendedData>
			<Point>
				<coordinates>-0.239708589,51.75064265999999,0</coordinates>
			</Point>
		</Placemark>
		<Placemark>
			<name>885.0</name>
			<description><![CDATA[sessionid: 8<br>report: 83<br>systime: -1284622863<br>datarx: 2233186<br>datatx: 766338<br>rssi: -109<br>rsrq: -7<br>rssnr: 5<br>lat: 51.75064224<br>long: -0.239690297<br>Dustance (m): 269.321<br>unnamed (1): <br>unnamed (2): <br>unnamed (3): <br>unnamed (4):]]></description>
			<styleUrl>#icon-1739-A52714</styleUrl>
			<ExtendedData>
				<Data name="sessionid">
					<value>8.0</value>
				</Data>
				<Data name="report">
					<value>83.0</value>
				</Data>
				<Data name="systime">
					<value>-1.284622863E9</value>
				</Data>
				<Data name="datarx">
					<value>2233186.0</value>
				</Data>
				<Data name="datatx">
					<value>766338.0</value>
				</Data>
				<Data name="rssi">
					<value>-109.0</value>
				</Data>
				<Data name="rsrq">
					<value>-7.0</value>
				</Data>
				<Data name="rssnr">
					<value>5.0</value>
				</Data>
				<Data name="lat">
					<value>51.75064224</value>
				</Data>
				<Data name="long">
					<value>-0.239690297</value>
				</Data>
				<Data name="Dustance (m)">
					<value>269.321</value>
				</Data>
				<Data name="unnamed (1)">
				</Data>
				<Data name="unnamed (2)">
				</Data>
				<Data name="unnamed (3)">
				</Data>
				<Data name="unnamed (4)">
				</Data>
			</ExtendedData>
			<Point>
				<coordinates>-0.239690297,51.75064224,0</coordinates>
			</Point>
		</Placemark>
		<Placemark>
			<name>886.0</name>
			<description><![CDATA[sessionid: 8<br>report: 84<br>systime: -1284621861<br>datarx: 2233186<br>datatx: 766338<br>rssi: -108<br>rsrq: -8<br>rssnr: 2<br>lat: 51.75064022<br>long: -0.23967511<br>Dustance (m): 269.86<br>unnamed (1): <br>unnamed (2): <br>unnamed (3): <br>unnamed (4):]]></description>
			<styleUrl>#icon-1739-A52714</styleUrl>
			<ExtendedData>
				<Data name="sessionid">
					<value>8.0</value>
				</Data>
				<Data name="report">
					<value>84.0</value>
				</Data>
				<Data name="systime">
					<value>-1.284621861E9</value>
				</Data>
				<Data name="datarx">
					<value>2233186.0</value>
				</Data>
				<Data name="datatx">
					<value>766338.0</value>
				</Data>
				<Data name="rssi">
					<value>-108.0</value>
				</Data>
				<Data name="rsrq">
					<value>-8.0</value>
				</Data>
				<Data name="rssnr">
					<value>2.0</value>
				</Data>
				<Data name="lat">
					<value>51.75064022</value>
				</Data>
				<Data name="long">
					<value>-0.23967511</value>
				</Data>
				<Data name="Dustance (m)">
					<value>269.86</value>
				</Data>
				<Data name="unnamed (1)">
				</Data>
				<Data name="unnamed (2)">
				</Data>
				<Data name="unnamed (3)">
				</Data>
				<Data name="unnamed (4)">
				</Data>
			</ExtendedData>
			<Point>
				<coordinates>-0.23967511,51.75064022,0</coordinates>
			</Point>
		</Placemark>
		<Placemark>
			<name>887.0</name>
			<description><![CDATA[sessionid: 8<br>report: 85<br>systime: -1284620838<br>datarx: 2233186<br>datatx: 766338<br>rssi: -108<br>rsrq: -8<br>rssnr: 2<br>lat: 51.75063992<br>long: -0.239660532<br>Dustance (m): 270.746<br>unnamed (1): <br>unnamed (2): <br>unnamed (3): <br>unnamed (4):]]></description>
			<styleUrl>#icon-1739-A52714</styleUrl>
			<ExtendedData>
				<Data name="sessionid">
					<value>8.0</value>
				</Data>
				<Data name="report">
					<value>85.0</value>
				</Data>
				<Data name="systime">
					<value>-1.284620838E9</value>
				</Data>
				<Data name="datarx">
					<value>2233186.0</value>
				</Data>
				<Data name="datatx">
					<value>766338.0</value>
				</Data>
				<Data name="rssi">
					<value>-108.0</value>
				</Data>
				<Data name="rsrq">
					<value>-8.0</value>
				</Data>
				<Data name="rssnr">
					<value>2.0</value>
				</Data>
				<Data name="lat">
					<value>51.75063992</value>
				</Data>
				<Data name="long">
					<value>-0.239660532</value>
				</Data>
				<Data name="Dustance (m)">
					<value>270.746</value>
				</Data>
				<Data name="unnamed (1)">
				</Data>
				<Data name="unnamed (2)">
				</Data>
				<Data name="unnamed (3)">
				</Data>
				<Data name="unnamed (4)">
				</Data>
			</ExtendedData>
			<Point>
				<coordinates>-0.239660532,51.75063992,0</coordinates>
			</Point>
		</Placemark>
		<Placemark>
			<name>888.0</name>
			<description><![CDATA[sessionid: 8<br>report: 86<br>systime: -1284619852<br>datarx: 2233186<br>datatx: 766338<br>rssi: -108<br>rsrq: -8<br>rssnr: 2<br>lat: 51.75063826<br>long: -0.239644816<br>Dustance (m): 271.29<br>unnamed (1): <br>unnamed (2): <br>unnamed (3): <br>unnamed (4):]]></description>
			<styleUrl>#icon-1739-A52714</styleUrl>
			<ExtendedData>
				<Data name="sessionid">
					<value>8.0</value>
				</Data>
				<Data name="report">
					<value>86.0</value>
				</Data>
				<Data name="systime">
					<value>-1.284619852E9</value>
				</Data>
				<Data name="datarx">
					<value>2233186.0</value>
				</Data>
				<Data name="datatx">
					<value>766338.0</value>
				</Data>
				<Data name="rssi">
					<value>-108.0</value>
				</Data>
				<Data name="rsrq">
					<value>-8.0</value>
				</Data>
				<Data name="rssnr">
					<value>2.0</value>
				</Data>
				<Data name="lat">
					<value>51.75063826</value>
				</Data>
				<Data name="long">
					<value>-0.239644816</value>
				</Data>
				<Data name="Dustance (m)">
					<value>271.29</value>
				</Data>
				<Data name="unnamed (1)">
				</Data>
				<Data name="unnamed (2)">
				</Data>
				<Data name="unnamed (3)">
				</Data>
				<Data name="unnamed (4)">
				</Data>
			</ExtendedData>
			<Point>
				<coordinates>-0.239644816,51.75063826,0</coordinates>
			</Point>
		</Placemark>
		<Placemark>
			<name>889.0</name>
			<description><![CDATA[sessionid: 8<br>report: 87<br>systime: -1284618836<br>datarx: 2233433<br>datatx: 766494<br>rssi: -108<br>rsrq: -7<br>rssnr: 5<br>lat: 51.750639<br>long: -0.23963074<br>Dustance (m): 272.228<br>unnamed (1): <br>unnamed (2): <br>unnamed (3): <br>unnamed (4):]]></description>
			<styleUrl>#icon-1739-A52714</styleUrl>
			<ExtendedData>
				<Data name="sessionid">
					<value>8.0</value>
				</Data>
				<Data name="report">
					<value>87.0</value>
				</Data>
				<Data name="systime">
					<value>-1.284618836E9</value>
				</Data>
				<Data name="datarx">
					<value>2233433.0</value>
				</Data>
				<Data name="datatx">
					<value>766494.0</value>
				</Data>
				<Data name="rssi">
					<value>-108.0</value>
				</Data>
				<Data name="rsrq">
					<value>-7.0</value>
				</Data>
				<Data name="rssnr">
					<value>5.0</value>
				</Data>
				<Data name="lat">
					<value>51.750639</value>
				</Data>
				<Data name="long">
					<value>-0.23963074</value>
				</Data>
				<Data name="Dustance (m)">
					<value>272.228</value>
				</Data>
				<Data name="unnamed (1)">
				</Data>
				<Data name="unnamed (2)">
				</Data>
				<Data name="unnamed (3)">
				</Data>
				<Data name="unnamed (4)">
				</Data>
			</ExtendedData>
			<Point>
				<coordinates>-0.23963074,51.750639,0</coordinates>
			</Point>
		</Placemark>
		<Placemark>
			<name>890.0</name>
			<description><![CDATA[sessionid: 8<br>report: 88<br>systime: -1284617854<br>datarx: 2233433<br>datatx: 766494<br>rssi: -108<br>rsrq: -7<br>rssnr: 5<br>lat: 51.75064155<br>long: -0.239615467<br>Dustance (m): 273.119<br>unnamed (1): <br>unnamed (2): <br>unnamed (3): <br>unnamed (4):]]></description>
			<styleUrl>#icon-1739-A52714</styleUrl>
			<ExtendedData>
				<Data name="sessionid">
					<value>8.0</value>
				</Data>
				<Data name="report">
					<value>88.0</value>
				</Data>
				<Data name="systime">
					<value>-1.284617854E9</value>
				</Data>
				<Data name="datarx">
					<value>2233433.0</value>
				</Data>
				<Data name="datatx">
					<value>766494.0</value>
				</Data>
				<Data name="rssi">
					<value>-108.0</value>
				</Data>
				<Data name="rsrq">
					<value>-7.0</value>
				</Data>
				<Data name="rssnr">
					<value>5.0</value>
				</Data>
				<Data name="lat">
					<value>51.75064155</value>
				</Data>
				<Data name="long">
					<value>-0.239615467</value>
				</Data>
				<Data name="Dustance (m)">
					<value>273.119</value>
				</Data>
				<Data name="unnamed (1)">
				</Data>
				<Data name="unnamed (2)">
				</Data>
				<Data name="unnamed (3)">
				</Data>
				<Data name="unnamed (4)">
				</Data>
			</ExtendedData>
			<Point>
				<coordinates>-0.239615467,51.75064155,0</coordinates>
			</Point>
		</Placemark>
		<Placemark>
			<name>891.0</name>
			<description><![CDATA[sessionid: 8<br>report: 89<br>systime: -1284616829<br>datarx: 2233433<br>datatx: 766494<br>rssi: -108<br>rsrq: -7<br>rssnr: 5<br>lat: 51.75064431<br>long: -0.239605916<br>Dustance (m): 273.761<br>unnamed (1): <br>unnamed (2): <br>unnamed (3): <br>unnamed (4):]]></description>
			<styleUrl>#icon-1739-A52714</styleUrl>
			<ExtendedData>
				<Data name="sessionid">
					<value>8.0</value>
				</Data>
				<Data name="report">
					<value>89.0</value>
				</Data>
				<Data name="systime">
					<value>-1.284616829E9</value>
				</Data>
				<Data name="datarx">
					<value>2233433.0</value>
				</Data>
				<Data name="datatx">
					<value>766494.0</value>
				</Data>
				<Data name="rssi">
					<value>-108.0</value>
				</Data>
				<Data name="rsrq">
					<value>-7.0</value>
				</Data>
				<Data name="rssnr">
					<value>5.0</value>
				</Data>
				<Data name="lat">
					<value>51.75064431</value>
				</Data>
				<Data name="long">
					<value>-0.239605916</value>
				</Data>
				<Data name="Dustance (m)">
					<value>273.761</value>
				</Data>
				<Data name="unnamed (1)">
				</Data>
				<Data name="unnamed (2)">
				</Data>
				<Data name="unnamed (3)">
				</Data>
				<Data name="unnamed (4)">
				</Data>
			</ExtendedData>
			<Point>
				<coordinates>-0.239605916,51.75064431,0</coordinates>
			</Point>
		</Placemark>
		<Placemark>
			<name>892.0</name>
			<description><![CDATA[sessionid: 8<br>report: 90<br>systime: -1284615829<br>datarx: 2233433<br>datatx: 766494<br>rssi: -110<br>rsrq: -7<br>rssnr: 8<br>lat: 51.75064482<br>long: -0.23959119<br>Dustance (m): 274.849<br>unnamed (1): <br>unnamed (2): <br>unnamed (3): <br>unnamed (4):]]></description>
			<styleUrl>#icon-1739-A52714</styleUrl>
			<ExtendedData>
				<Data name="sessionid">
					<value>8.0</value>
				</Data>
				<Data name="report">
					<value>90.0</value>
				</Data>
				<Data name="systime">
					<value>-1.284615829E9</value>
				</Data>
				<Data name="datarx">
					<value>2233433.0</value>
				</Data>
				<Data name="datatx">
					<value>766494.0</value>
				</Data>
				<Data name="rssi">
					<value>-110.0</value>
				</Data>
				<Data name="rsrq">
					<value>-7.0</value>
				</Data>
				<Data name="rssnr">
					<value>8.0</value>
				</Data>
				<Data name="lat">
					<value>51.75064482</value>
				</Data>
				<Data name="long">
					<value>-0.23959119</value>
				</Data>
				<Data name="Dustance (m)">
					<value>274.849</value>
				</Data>
				<Data name="unnamed (1)">
				</Data>
				<Data name="unnamed (2)">
				</Data>
				<Data name="unnamed (3)">
				</Data>
				<Data name="unnamed (4)">
				</Data>
			</ExtendedData>
			<Point>
				<coordinates>-0.23959119,51.75064482,0</coordinates>
			</Point>
		</Placemark>
		<Placemark>
			<name>893.0</name>
			<description><![CDATA[sessionid: 8<br>report: 91<br>systime: -1284614844<br>datarx: 2233433<br>datatx: 766494<br>rssi: -110<br>rsrq: -7<br>rssnr: 8<br>lat: 51.75064429<br>long: -0.239578744<br>Dustance (m): 275.251<br>unnamed (1): <br>unnamed (2): <br>unnamed (3): <br>unnamed (4):]]></description>
			<styleUrl>#icon-1739-A52714</styleUrl>
			<ExtendedData>
				<Data name="sessionid">
					<value>8.0</value>
				</Data>
				<Data name="report">
					<value>91.0</value>
				</Data>
				<Data name="systime">
					<value>-1.284614844E9</value>
				</Data>
				<Data name="datarx">
					<value>2233433.0</value>
				</Data>
				<Data name="datatx">
					<value>766494.0</value>
				</Data>
				<Data name="rssi">
					<value>-110.0</value>
				</Data>
				<Data name="rsrq">
					<value>-7.0</value>
				</Data>
				<Data name="rssnr">
					<value>8.0</value>
				</Data>
				<Data name="lat">
					<value>51.75064429</value>
				</Data>
				<Data name="long">
					<value>-0.239578744</value>
				</Data>
				<Data name="Dustance (m)">
					<value>275.251</value>
				</Data>
				<Data name="unnamed (1)">
				</Data>
				<Data name="unnamed (2)">
				</Data>
				<Data name="unnamed (3)">
				</Data>
				<Data name="unnamed (4)">
				</Data>
			</ExtendedData>
			<Point>
				<coordinates>-0.239578744,51.75064429,0</coordinates>
			</Point>
		</Placemark>
		<Placemark>
			<name>894.0</name>
			<description><![CDATA[sessionid: 8<br>report: 92<br>systime: -1284613835<br>datarx: 2233433<br>datatx: 766494<br>rssi: -110<br>rsrq: -7<br>rssnr: 8<br>lat: 51.75064337<br>long: -0.239563767<br>Dustance (m): 276.148<br>unnamed (1): <br>unnamed (2): <br>unnamed (3): <br>unnamed (4):]]></description>
			<styleUrl>#icon-1739-A52714</styleUrl>
			<ExtendedData>
				<Data name="sessionid">
					<value>8.0</value>
				</Data>
				<Data name="report">
					<value>92.0</value>
				</Data>
				<Data name="systime">
					<value>-1.284613835E9</value>
				</Data>
				<Data name="datarx">
					<value>2233433.0</value>
				</Data>
				<Data name="datatx">
					<value>766494.0</value>
				</Data>
				<Data name="rssi">
					<value>-110.0</value>
				</Data>
				<Data name="rsrq">
					<value>-7.0</value>
				</Data>
				<Data name="rssnr">
					<value>8.0</value>
				</Data>
				<Data name="lat">
					<value>51.75064337</value>
				</Data>
				<Data name="long">
					<value>-0.239563767</value>
				</Data>
				<Data name="Dustance (m)">
					<value>276.148</value>
				</Data>
				<Data name="unnamed (1)">
				</Data>
				<Data name="unnamed (2)">
				</Data>
				<Data name="unnamed (3)">
				</Data>
				<Data name="unnamed (4)">
				</Data>
			</ExtendedData>
			<Point>
				<coordinates>-0.239563767,51.75064337,0</coordinates>
			</Point>
		</Placemark>
		<Placemark>
			<name>895.0</name>
			<description><![CDATA[sessionid: 8<br>report: 93<br>systime: -1284612827<br>datarx: 2233433<br>datatx: 766494<br>rssi: -109<br>rsrq: -8<br>rssnr: 5<br>lat: 51.75064362<br>long: -0.239550074<br>Dustance (m): 276.747<br>unnamed (1): <br>unnamed (2): <br>unnamed (3): <br>unnamed (4):]]></description>
			<styleUrl>#icon-1739-A52714</styleUrl>
			<ExtendedData>
				<Data name="sessionid">
					<value>8.0</value>
				</Data>
				<Data name="report">
					<value>93.0</value>
				</Data>
				<Data name="systime">
					<value>-1.284612827E9</value>
				</Data>
				<Data name="datarx">
					<value>2233433.0</value>
				</Data>
				<Data name="datatx">
					<value>766494.0</value>
				</Data>
				<Data name="rssi">
					<value>-109.0</value>
				</Data>
				<Data name="rsrq">
					<value>-8.0</value>
				</Data>
				<Data name="rssnr">
					<value>5.0</value>
				</Data>
				<Data name="lat">
					<value>51.75064362</value>
				</Data>
				<Data name="long">
					<value>-0.239550074</value>
				</Data>
				<Data name="Dustance (m)">
					<value>276.747</value>
				</Data>
				<Data name="unnamed (1)">
				</Data>
				<Data name="unnamed (2)">
				</Data>
				<Data name="unnamed (3)">
				</Data>
				<Data name="unnamed (4)">
				</Data>
			</ExtendedData>
			<Point>
				<coordinates>-0.239550074,51.75064362000001,0</coordinates>
			</Point>
		</Placemark>
		<Placemark>
			<name>896.0</name>
			<description><![CDATA[sessionid: 8<br>report: 94<br>systime: -1284611841<br>datarx: 2233433<br>datatx: 766494<br>rssi: -109<br>rsrq: -8<br>rssnr: 5<br>lat: 51.75064259<br>long: -0.239531853<br>Dustance (m): 277.798<br>unnamed (1): <br>unnamed (2): <br>unnamed (3): <br>unnamed (4):]]></description>
			<styleUrl>#icon-1739-A52714</styleUrl>
			<ExtendedData>
				<Data name="sessionid">
					<value>8.0</value>
				</Data>
				<Data name="report">
					<value>94.0</value>
				</Data>
				<Data name="systime">
					<value>-1.284611841E9</value>
				</Data>
				<Data name="datarx">
					<value>2233433.0</value>
				</Data>
				<Data name="datatx">
					<value>766494.0</value>
				</Data>
				<Data name="rssi">
					<value>-109.0</value>
				</Data>
				<Data name="rsrq">
					<value>-8.0</value>
				</Data>
				<Data name="rssnr">
					<value>5.0</value>
				</Data>
				<Data name="lat">
					<value>51.75064259</value>
				</Data>
				<Data name="long">
					<value>-0.239531853</value>
				</Data>
				<Data name="Dustance (m)">
					<value>277.798</value>
				</Data>
				<Data name="unnamed (1)">
				</Data>
				<Data name="unnamed (2)">
				</Data>
				<Data name="unnamed (3)">
				</Data>
				<Data name="unnamed (4)">
				</Data>
			</ExtendedData>
			<Point>
				<coordinates>-0.239531853,51.75064259,0</coordinates>
			</Point>
		</Placemark>
		<Placemark>
			<name>897.0</name>
			<description><![CDATA[sessionid: 8<br>report: 95<br>systime: -1284610856<br>datarx: 2233433<br>datatx: 766494<br>rssi: -109<br>rsrq: -8<br>rssnr: 5<br>lat: 51.75064161<br>long: -0.239509849<br>Dustance (m): 278.81<br>unnamed (1): <br>unnamed (2): <br>unnamed (3): <br>unnamed (4):]]></description>
			<styleUrl>#icon-1739-A52714</styleUrl>
			<ExtendedData>
				<Data name="sessionid">
					<value>8.0</value>
				</Data>
				<Data name="report">
					<value>95.0</value>
				</Data>
				<Data name="systime">
					<value>-1.284610856E9</value>
				</Data>
				<Data name="datarx">
					<value>2233433.0</value>
				</Data>
				<Data name="datatx">
					<value>766494.0</value>
				</Data>
				<Data name="rssi">
					<value>-109.0</value>
				</Data>
				<Data name="rsrq">
					<value>-8.0</value>
				</Data>
				<Data name="rssnr">
					<value>5.0</value>
				</Data>
				<Data name="lat">
					<value>51.75064161</value>
				</Data>
				<Data name="long">
					<value>-0.239509849</value>
				</Data>
				<Data name="Dustance (m)">
					<value>278.81</value>
				</Data>
				<Data name="unnamed (1)">
				</Data>
				<Data name="unnamed (2)">
				</Data>
				<Data name="unnamed (3)">
				</Data>
				<Data name="unnamed (4)">
				</Data>
			</ExtendedData>
			<Point>
				<coordinates>-0.239509849,51.75064161,0</coordinates>
			</Point>
		</Placemark>
		<Placemark>
			<name>898.0</name>
			<description><![CDATA[sessionid: 8<br>report: 96<br>systime: -1284609846<br>datarx: 2233433<br>datatx: 766494<br>rssi: -111<br>rsrq: -8<br>rssnr: 5<br>lat: 51.75064541<br>long: -0.239490715<br>Dustance (m): 280.247<br>unnamed (1): <br>unnamed (2): <br>unnamed (3): <br>unnamed (4):]]></description>
			<styleUrl>#icon-1739-A52714</styleUrl>
			<ExtendedData>
				<Data name="sessionid">
					<value>8.0</value>
				</Data>
				<Data name="report">
					<value>96.0</value>
				</Data>
				<Data name="systime">
					<value>-1.284609846E9</value>
				</Data>
				<Data name="datarx">
					<value>2233433.0</value>
				</Data>
				<Data name="datatx">
					<value>766494.0</value>
				</Data>
				<Data name="rssi">
					<value>-111.0</value>
				</Data>
				<Data name="rsrq">
					<value>-8.0</value>
				</Data>
				<Data name="rssnr">
					<value>5.0</value>
				</Data>
				<Data name="lat">
					<value>51.75064541</value>
				</Data>
				<Data name="long">
					<value>-0.239490715</value>
				</Data>
				<Data name="Dustance (m)">
					<value>280.247</value>
				</Data>
				<Data name="unnamed (1)">
				</Data>
				<Data name="unnamed (2)">
				</Data>
				<Data name="unnamed (3)">
				</Data>
				<Data name="unnamed (4)">
				</Data>
			</ExtendedData>
			<Point>
				<coordinates>-0.239490715,51.75064541,0</coordinates>
			</Point>
		</Placemark>
		<Placemark>
			<name>899.0</name>
			<description><![CDATA[sessionid: 8<br>report: 97<br>systime: -1284608829<br>datarx: 2233433<br>datatx: 766494<br>rssi: -111<br>rsrq: -8<br>rssnr: 5<br>lat: 51.75064813<br>long: -0.239475041<br>Dustance (m): 281.193<br>unnamed (1): <br>unnamed (2): <br>unnamed (3): <br>unnamed (4):]]></description>
			<styleUrl>#icon-1739-A52714</styleUrl>
			<ExtendedData>
				<Data name="sessionid">
					<value>8.0</value>
				</Data>
				<Data name="report">
					<value>97.0</value>
				</Data>
				<Data name="systime">
					<value>-1.284608829E9</value>
				</Data>
				<Data name="datarx">
					<value>2233433.0</value>
				</Data>
				<Data name="datatx">
					<value>766494.0</value>
				</Data>
				<Data name="rssi">
					<value>-111.0</value>
				</Data>
				<Data name="rsrq">
					<value>-8.0</value>
				</Data>
				<Data name="rssnr">
					<value>5.0</value>
				</Data>
				<Data name="lat">
					<value>51.75064813</value>
				</Data>
				<Data name="long">
					<value>-0.239475041</value>
				</Data>
				<Data name="Dustance (m)">
					<value>281.193</value>
				</Data>
				<Data name="unnamed (1)">
				</Data>
				<Data name="unnamed (2)">
				</Data>
				<Data name="unnamed (3)">
				</Data>
				<Data name="unnamed (4)">
				</Data>
			</ExtendedData>
			<Point>
				<coordinates>-0.239475041,51.75064813,0</coordinates>
			</Point>
		</Placemark>
		<Placemark>
			<name>900.0</name>
			<description><![CDATA[sessionid: 8<br>report: 98<br>systime: -1284607845<br>datarx: 2233433<br>datatx: 766494<br>rssi: -111<br>rsrq: -8<br>rssnr: 5<br>lat: 51.75064862<br>long: -0.239457217<br>Dustance (m): 282.251<br>unnamed (1): <br>unnamed (2): <br>unnamed (3): <br>unnamed (4):]]></description>
			<styleUrl>#icon-1739-A52714</styleUrl>
			<ExtendedData>
				<Data name="sessionid">
					<value>8.0</value>
				</Data>
				<Data name="report">
					<value>98.0</value>
				</Data>
				<Data name="systime">
					<value>-1.284607845E9</value>
				</Data>
				<Data name="datarx">
					<value>2233433.0</value>
				</Data>
				<Data name="datatx">
					<value>766494.0</value>
				</Data>
				<Data name="rssi">
					<value>-111.0</value>
				</Data>
				<Data name="rsrq">
					<value>-8.0</value>
				</Data>
				<Data name="rssnr">
					<value>5.0</value>
				</Data>
				<Data name="lat">
					<value>51.75064862</value>
				</Data>
				<Data name="long">
					<value>-0.239457217</value>
				</Data>
				<Data name="Dustance (m)">
					<value>282.251</value>
				</Data>
				<Data name="unnamed (1)">
				</Data>
				<Data name="unnamed (2)">
				</Data>
				<Data name="unnamed (3)">
				</Data>
				<Data name="unnamed (4)">
				</Data>
			</ExtendedData>
			<Point>
				<coordinates>-0.239457217,51.75064861999999,0</coordinates>
			</Point>
		</Placemark>
		<Placemark>
			<name>901.0</name>
			<description><![CDATA[sessionid: 8<br>report: 99<br>systime: -1284606841<br>datarx: 2233433<br>datatx: 766494<br>rssi: -112<br>rsrq: -9<br>rssnr: 9<br>lat: 51.75064669<br>long: -0.239437739<br>Dustance (m): 276.706<br>unnamed (1): <br>unnamed (2): <br>unnamed (3): <br>unnamed (4):]]></description>
			<styleUrl>#icon-1739-A52714</styleUrl>
			<ExtendedData>
				<Data name="sessionid">
					<value>8.0</value>
				</Data>
				<Data name="report">
					<value>99.0</value>
				</Data>
				<Data name="systime">
					<value>-1.284606841E9</value>
				</Data>
				<Data name="datarx">
					<value>2233433.0</value>
				</Data>
				<Data name="datatx">
					<value>766494.0</value>
				</Data>
				<Data name="rssi">
					<value>-112.0</value>
				</Data>
				<Data name="rsrq">
					<value>-9.0</value>
				</Data>
				<Data name="rssnr">
					<value>9.0</value>
				</Data>
				<Data name="lat">
					<value>51.75064669</value>
				</Data>
				<Data name="long">
					<value>-0.239437739</value>
				</Data>
				<Data name="Dustance (m)">
					<value>276.7055333</value>
				</Data>
				<Data name="unnamed (1)">
				</Data>
				<Data name="unnamed (2)">
				</Data>
				<Data name="unnamed (3)">
				</Data>
				<Data name="unnamed (4)">
				</Data>
			</ExtendedData>
			<Point>
				<coordinates>-0.239437739,51.75064669,0</coordinates>
			</Point>
		</Placemark>
		<Placemark>
			<name>902.0</name>
			<description><![CDATA[sessionid: 8<br>report: 100<br>systime: -1284605856<br>datarx: 2233433<br>datatx: 766494<br>rssi: -112<br>rsrq: -9<br>rssnr: 9<br>lat: 51.75064494<br>long: -0.239420513<br>Dustance (m): 277.383<br>unnamed (1): <br>unnamed (2): <br>unnamed (3): <br>unnamed (4):]]></description>
			<styleUrl>#icon-1739-A52714</styleUrl>
			<ExtendedData>
				<Data name="sessionid">
					<value>8.0</value>
				</Data>
				<Data name="report">
					<value>100.0</value>
				</Data>
				<Data name="systime">
					<value>-1.284605856E9</value>
				</Data>
				<Data name="datarx">
					<value>2233433.0</value>
				</Data>
				<Data name="datatx">
					<value>766494.0</value>
				</Data>
				<Data name="rssi">
					<value>-112.0</value>
				</Data>
				<Data name="rsrq">
					<value>-9.0</value>
				</Data>
				<Data name="rssnr">
					<value>9.0</value>
				</Data>
				<Data name="lat">
					<value>51.75064494</value>
				</Data>
				<Data name="long">
					<value>-0.239420513</value>
				</Data>
				<Data name="Dustance (m)">
					<value>277.3828413</value>
				</Data>
				<Data name="unnamed (1)">
				</Data>
				<Data name="unnamed (2)">
				</Data>
				<Data name="unnamed (3)">
				</Data>
				<Data name="unnamed (4)">
				</Data>
			</ExtendedData>
			<Point>
				<coordinates>-0.239420513,51.75064494,0</coordinates>
			</Point>
		</Placemark>
		<Placemark>
			<name>903.0</name>
			<description><![CDATA[sessionid: 8<br>report: 101<br>systime: -1284604829<br>datarx: 2233433<br>datatx: 766494<br>rssi: -112<br>rsrq: -9<br>rssnr: 9<br>lat: 51.75064285<br>long: -0.239402386<br>Dustance (m): 278.06<br>unnamed (1): <br>unnamed (2): <br>unnamed (3): <br>unnamed (4):]]></description>
			<styleUrl>#icon-1739-A52714</styleUrl>
			<ExtendedData>
				<Data name="sessionid">
					<value>8.0</value>
				</Data>
				<Data name="report">
					<value>101.0</value>
				</Data>
				<Data name="systime">
					<value>-1.284604829E9</value>
				</Data>
				<Data name="datarx">
					<value>2233433.0</value>
				</Data>
				<Data name="datatx">
					<value>766494.0</value>
				</Data>
				<Data name="rssi">
					<value>-112.0</value>
				</Data>
				<Data name="rsrq">
					<value>-9.0</value>
				</Data>
				<Data name="rssnr">
					<value>9.0</value>
				</Data>
				<Data name="lat">
					<value>51.75064285</value>
				</Data>
				<Data name="long">
					<value>-0.239402386</value>
				</Data>
				<Data name="Dustance (m)">
					<value>278.0601494</value>
				</Data>
				<Data name="unnamed (1)">
				</Data>
				<Data name="unnamed (2)">
				</Data>
				<Data name="unnamed (3)">
				</Data>
				<Data name="unnamed (4)">
				</Data>
			</ExtendedData>
			<Point>
				<coordinates>-0.239402386,51.75064285,0</coordinates>
			</Point>
		</Placemark>
		<Placemark>
			<name>904.0</name>
			<description><![CDATA[sessionid: 8<br>report: 102<br>systime: -1284603833<br>datarx: 2233433<br>datatx: 766494<br>rssi: -113<br>rsrq: -8<br>rssnr: 2<br>lat: 51.75064269<br>long: -0.239384274<br>Dustance (m): 285.829<br>unnamed (1): <br>unnamed (2): <br>unnamed (3): <br>unnamed (4):]]></description>
			<styleUrl>#icon-1739-A52714</styleUrl>
			<ExtendedData>
				<Data name="sessionid">
					<value>8.0</value>
				</Data>
				<Data name="report">
					<value>102.0</value>
				</Data>
				<Data name="systime">
					<value>-1.284603833E9</value>
				</Data>
				<Data name="datarx">
					<value>2233433.0</value>
				</Data>
				<Data name="datatx">
					<value>766494.0</value>
				</Data>
				<Data name="rssi">
					<value>-113.0</value>
				</Data>
				<Data name="rsrq">
					<value>-8.0</value>
				</Data>
				<Data name="rssnr">
					<value>2.0</value>
				</Data>
				<Data name="lat">
					<value>51.75064269</value>
				</Data>
				<Data name="long">
					<value>-0.239384274</value>
				</Data>
				<Data name="Dustance (m)">
					<value>285.829</value>
				</Data>
				<Data name="unnamed (1)">
				</Data>
				<Data name="unnamed (2)">
				</Data>
				<Data name="unnamed (3)">
				</Data>
				<Data name="unnamed (4)">
				</Data>
			</ExtendedData>
			<Point>
				<coordinates>-0.239384274,51.75064268999999,0</coordinates>
			</Point>
		</Placemark>
		<Placemark>
			<name>905.0</name>
			<description><![CDATA[sessionid: 8<br>report: 103<br>systime: -1284602837<br>datarx: 2233433<br>datatx: 766494<br>rssi: -113<br>rsrq: -8<br>rssnr: 2<br>lat: 51.75063853<br>long: -0.239366779<br>Dustance (m): 286.375<br>unnamed (1): <br>unnamed (2): <br>unnamed (3): <br>unnamed (4):]]></description>
			<styleUrl>#icon-1739-A52714</styleUrl>
			<ExtendedData>
				<Data name="sessionid">
					<value>8.0</value>
				</Data>
				<Data name="report">
					<value>103.0</value>
				</Data>
				<Data name="systime">
					<value>-1.284602837E9</value>
				</Data>
				<Data name="datarx">
					<value>2233433.0</value>
				</Data>
				<Data name="datatx">
					<value>766494.0</value>
				</Data>
				<Data name="rssi">
					<value>-113.0</value>
				</Data>
				<Data name="rsrq">
					<value>-8.0</value>
				</Data>
				<Data name="rssnr">
					<value>2.0</value>
				</Data>
				<Data name="lat">
					<value>51.75063853</value>
				</Data>
				<Data name="long">
					<value>-0.239366779</value>
				</Data>
				<Data name="Dustance (m)">
					<value>286.375</value>
				</Data>
				<Data name="unnamed (1)">
				</Data>
				<Data name="unnamed (2)">
				</Data>
				<Data name="unnamed (3)">
				</Data>
				<Data name="unnamed (4)">
				</Data>
			</ExtendedData>
			<Point>
				<coordinates>-0.239366779,51.75063853,0</coordinates>
			</Point>
		</Placemark>
		<Placemark>
			<name>906.0</name>
			<description><![CDATA[sessionid: 8<br>report: 104<br>systime: -1284601857<br>datarx: 2233433<br>datatx: 767233<br>rssi: -113<br>rsrq: -8<br>rssnr: 2<br>lat: 51.7506358<br>long: -0.239355977<br>Dustance (m): 286.803<br>unnamed (1): <br>unnamed (2): <br>unnamed (3): <br>unnamed (4):]]></description>
			<styleUrl>#icon-1739-A52714</styleUrl>
			<ExtendedData>
				<Data name="sessionid">
					<value>8.0</value>
				</Data>
				<Data name="report">
					<value>104.0</value>
				</Data>
				<Data name="systime">
					<value>-1.284601857E9</value>
				</Data>
				<Data name="datarx">
					<value>2233433.0</value>
				</Data>
				<Data name="datatx">
					<value>767233.0</value>
				</Data>
				<Data name="rssi">
					<value>-113.0</value>
				</Data>
				<Data name="rsrq">
					<value>-8.0</value>
				</Data>
				<Data name="rssnr">
					<value>2.0</value>
				</Data>
				<Data name="lat">
					<value>51.7506358</value>
				</Data>
				<Data name="long">
					<value>-0.239355977</value>
				</Data>
				<Data name="Dustance (m)">
					<value>286.803</value>
				</Data>
				<Data name="unnamed (1)">
				</Data>
				<Data name="unnamed (2)">
				</Data>
				<Data name="unnamed (3)">
				</Data>
				<Data name="unnamed (4)">
				</Data>
			</ExtendedData>
			<Point>
				<coordinates>-0.239355977,51.7506358,0</coordinates>
			</Point>
		</Placemark>
		<Placemark>
			<name>907.0</name>
			<description><![CDATA[sessionid: 8<br>report: 105<br>systime: -1284600831<br>datarx: 2255942<br>datatx: 768097<br>rssi: -114<br>rsrq: -9<br>rssnr: 7<br>lat: 51.75063556<br>long: -0.239345034<br>Dustance (m): 287.418<br>unnamed (1): <br>unnamed (2): <br>unnamed (3): <br>unnamed (4):]]></description>
			<styleUrl>#icon-1739-A52714</styleUrl>
			<ExtendedData>
				<Data name="sessionid">
					<value>8.0</value>
				</Data>
				<Data name="report">
					<value>105.0</value>
				</Data>
				<Data name="systime">
					<value>-1.284600831E9</value>
				</Data>
				<Data name="datarx">
					<value>2255942.0</value>
				</Data>
				<Data name="datatx">
					<value>768097.0</value>
				</Data>
				<Data name="rssi">
					<value>-114.0</value>
				</Data>
				<Data name="rsrq">
					<value>-9.0</value>
				</Data>
				<Data name="rssnr">
					<value>7.0</value>
				</Data>
				<Data name="lat">
					<value>51.75063556</value>
				</Data>
				<Data name="long">
					<value>-0.239345034</value>
				</Data>
				<Data name="Dustance (m)">
					<value>287.418</value>
				</Data>
				<Data name="unnamed (1)">
				</Data>
				<Data name="unnamed (2)">
				</Data>
				<Data name="unnamed (3)">
				</Data>
				<Data name="unnamed (4)">
				</Data>
			</ExtendedData>
			<Point>
				<coordinates>-0.239345034,51.75063555999999,0</coordinates>
			</Point>
		</Placemark>
		<Placemark>
			<name>908.0</name>
			<description><![CDATA[sessionid: 8<br>report: 106<br>systime: -1284599843<br>datarx: 2255942<br>datatx: 768097<br>rssi: -114<br>rsrq: -9<br>rssnr: 7<br>lat: 51.7506361<br>long: -0.239330107<br>Dustance (m): 288.342<br>unnamed (1): <br>unnamed (2): <br>unnamed (3): <br>unnamed (4):]]></description>
			<styleUrl>#icon-1739-A52714</styleUrl>
			<ExtendedData>
				<Data name="sessionid">
					<value>8.0</value>
				</Data>
				<Data name="report">
					<value>106.0</value>
				</Data>
				<Data name="systime">
					<value>-1.284599843E9</value>
				</Data>
				<Data name="datarx">
					<value>2255942.0</value>
				</Data>
				<Data name="datatx">
					<value>768097.0</value>
				</Data>
				<Data name="rssi">
					<value>-114.0</value>
				</Data>
				<Data name="rsrq">
					<value>-9.0</value>
				</Data>
				<Data name="rssnr">
					<value>7.0</value>
				</Data>
				<Data name="lat">
					<value>51.7506361</value>
				</Data>
				<Data name="long">
					<value>-0.239330107</value>
				</Data>
				<Data name="Dustance (m)">
					<value>288.342</value>
				</Data>
				<Data name="unnamed (1)">
				</Data>
				<Data name="unnamed (2)">
				</Data>
				<Data name="unnamed (3)">
				</Data>
				<Data name="unnamed (4)">
				</Data>
			</ExtendedData>
			<Point>
				<coordinates>-0.239330107,51.7506361,0</coordinates>
			</Point>
		</Placemark>
		<Placemark>
			<name>909.0</name>
			<description><![CDATA[sessionid: 8<br>report: 107<br>systime: -1284598852<br>datarx: 2255942<br>datatx: 768097<br>rssi: -114<br>rsrq: -9<br>rssnr: 7<br>lat: 51.75063481<br>long: -0.239317568<br>Dustance (m): 288.958<br>unnamed (1): <br>unnamed (2): <br>unnamed (3): <br>unnamed (4):]]></description>
			<styleUrl>#icon-1739-A52714</styleUrl>
			<ExtendedData>
				<Data name="sessionid">
					<value>8.0</value>
				</Data>
				<Data name="report">
					<value>107.0</value>
				</Data>
				<Data name="systime">
					<value>-1.284598852E9</value>
				</Data>
				<Data name="datarx">
					<value>2255942.0</value>
				</Data>
				<Data name="datatx">
					<value>768097.0</value>
				</Data>
				<Data name="rssi">
					<value>-114.0</value>
				</Data>
				<Data name="rsrq">
					<value>-9.0</value>
				</Data>
				<Data name="rssnr">
					<value>7.0</value>
				</Data>
				<Data name="lat">
					<value>51.75063481</value>
				</Data>
				<Data name="long">
					<value>-0.239317568</value>
				</Data>
				<Data name="Dustance (m)">
					<value>288.958</value>
				</Data>
				<Data name="unnamed (1)">
				</Data>
				<Data name="unnamed (2)">
				</Data>
				<Data name="unnamed (3)">
				</Data>
				<Data name="unnamed (4)">
				</Data>
			</ExtendedData>
			<Point>
				<coordinates>-0.239317568,51.75063481,0</coordinates>
			</Point>
		</Placemark>
		<Placemark>
			<name>910.0</name>
			<description><![CDATA[sessionid: 8<br>report: 108<br>systime: -1284597851<br>datarx: 2256665<br>datatx: 768529<br>rssi: -114<br>rsrq: -9<br>rssnr: 5<br>lat: 51.75063583<br>long: -0.239304746<br>Dustance (m): 289.73<br>unnamed (1): <br>unnamed (2): <br>unnamed (3): <br>unnamed (4):]]></description>
			<styleUrl>#icon-1739-A52714</styleUrl>
			<ExtendedData>
				<Data name="sessionid">
					<value>8.0</value>
				</Data>
				<Data name="report">
					<value>108.0</value>
				</Data>
				<Data name="systime">
					<value>-1.284597851E9</value>
				</Data>
				<Data name="datarx">
					<value>2256665.0</value>
				</Data>
				<Data name="datatx">
					<value>768529.0</value>
				</Data>
				<Data name="rssi">
					<value>-114.0</value>
				</Data>
				<Data name="rsrq">
					<value>-9.0</value>
				</Data>
				<Data name="rssnr">
					<value>5.0</value>
				</Data>
				<Data name="lat">
					<value>51.75063583</value>
				</Data>
				<Data name="long">
					<value>-0.239304746</value>
				</Data>
				<Data name="Dustance (m)">
					<value>289.73</value>
				</Data>
				<Data name="unnamed (1)">
				</Data>
				<Data name="unnamed (2)">
				</Data>
				<Data name="unnamed (3)">
				</Data>
				<Data name="unnamed (4)">
				</Data>
			</ExtendedData>
			<Point>
				<coordinates>-0.239304746,51.75063583,0</coordinates>
			</Point>
		</Placemark>
		<Placemark>
			<name>911.0</name>
			<description><![CDATA[sessionid: 8<br>report: 109<br>systime: -1284596849<br>datarx: 2260052<br>datatx: 769519<br>rssi: -114<br>rsrq: -9<br>rssnr: 5<br>lat: 51.75063815<br>long: -0.239291316<br>Dustance (m): 290.686<br>unnamed (1): <br>unnamed (2): <br>unnamed (3): <br>unnamed (4):]]></description>
			<styleUrl>#icon-1739-A52714</styleUrl>
			<ExtendedData>
				<Data name="sessionid">
					<value>8.0</value>
				</Data>
				<Data name="report">
					<value>109.0</value>
				</Data>
				<Data name="systime">
					<value>-1.284596849E9</value>
				</Data>
				<Data name="datarx">
					<value>2260052.0</value>
				</Data>
				<Data name="datatx">
					<value>769519.0</value>
				</Data>
				<Data name="rssi">
					<value>-114.0</value>
				</Data>
				<Data name="rsrq">
					<value>-9.0</value>
				</Data>
				<Data name="rssnr">
					<value>5.0</value>
				</Data>
				<Data name="lat">
					<value>51.75063815</value>
				</Data>
				<Data name="long">
					<value>-0.239291316</value>
				</Data>
				<Data name="Dustance (m)">
					<value>290.686</value>
				</Data>
				<Data name="unnamed (1)">
				</Data>
				<Data name="unnamed (2)">
				</Data>
				<Data name="unnamed (3)">
				</Data>
				<Data name="unnamed (4)">
				</Data>
			</ExtendedData>
			<Point>
				<coordinates>-0.239291316,51.75063815,0</coordinates>
			</Point>
		</Placemark>
		<Placemark>
			<name>912.0</name>
			<description><![CDATA[sessionid: 8<br>report: 110<br>systime: -1284595863<br>datarx: 2262794<br>datatx: 773647<br>rssi: -114<br>rsrq: -9<br>rssnr: 5<br>lat: 51.75063895<br>long: -0.239273673<br>Dustance (m): 291.796<br>unnamed (1): <br>unnamed (2): <br>unnamed (3): <br>unnamed (4):]]></description>
			<styleUrl>#icon-1739-A52714</styleUrl>
			<ExtendedData>
				<Data name="sessionid">
					<value>8.0</value>
				</Data>
				<Data name="report">
					<value>110.0</value>
				</Data>
				<Data name="systime">
					<value>-1.284595863E9</value>
				</Data>
				<Data name="datarx">
					<value>2262794.0</value>
				</Data>
				<Data name="datatx">
					<value>773647.0</value>
				</Data>
				<Data name="rssi">
					<value>-114.0</value>
				</Data>
				<Data name="rsrq">
					<value>-9.0</value>
				</Data>
				<Data name="rssnr">
					<value>5.0</value>
				</Data>
				<Data name="lat">
					<value>51.75063895</value>
				</Data>
				<Data name="long">
					<value>-0.239273673</value>
				</Data>
				<Data name="Dustance (m)">
					<value>291.796</value>
				</Data>
				<Data name="unnamed (1)">
				</Data>
				<Data name="unnamed (2)">
				</Data>
				<Data name="unnamed (3)">
				</Data>
				<Data name="unnamed (4)">
				</Data>
			</ExtendedData>
			<Point>
				<coordinates>-0.239273673,51.75063895,0</coordinates>
			</Point>
		</Placemark>
		<Placemark>
			<name>913.0</name>
			<description><![CDATA[sessionid: 8<br>report: 111<br>systime: -1284594857<br>datarx: 2262931<br>datatx: 773719<br>rssi: -111<br>rsrq: -7<br>rssnr: 7<br>lat: 51.7506381<br>long: -0.23925592<br>Dustance (m): 292.544<br>unnamed (1): <br>unnamed (2): <br>unnamed (3): <br>unnamed (4):]]></description>
			<styleUrl>#icon-1739-A52714</styleUrl>
			<ExtendedData>
				<Data name="sessionid">
					<value>8.0</value>
				</Data>
				<Data name="report">
					<value>111.0</value>
				</Data>
				<Data name="systime">
					<value>-1.284594857E9</value>
				</Data>
				<Data name="datarx">
					<value>2262931.0</value>
				</Data>
				<Data name="datatx">
					<value>773719.0</value>
				</Data>
				<Data name="rssi">
					<value>-111.0</value>
				</Data>
				<Data name="rsrq">
					<value>-7.0</value>
				</Data>
				<Data name="rssnr">
					<value>7.0</value>
				</Data>
				<Data name="lat">
					<value>51.7506381</value>
				</Data>
				<Data name="long">
					<value>-0.23925592</value>
				</Data>
				<Data name="Dustance (m)">
					<value>292.544</value>
				</Data>
				<Data name="unnamed (1)">
				</Data>
				<Data name="unnamed (2)">
				</Data>
				<Data name="unnamed (3)">
				</Data>
				<Data name="unnamed (4)">
				</Data>
			</ExtendedData>
			<Point>
				<coordinates>-0.23925592,51.7506381,0</coordinates>
			</Point>
		</Placemark>
		<Placemark>
			<name>914.0</name>
			<description><![CDATA[sessionid: 8<br>report: 112<br>systime: -1284593845<br>datarx: 2262931<br>datatx: 773719<br>rssi: -111<br>rsrq: -7<br>rssnr: 7<br>lat: 51.75063523<br>long: -0.239244696<br>Dustance (m): 292.983<br>unnamed (1): <br>unnamed (2): <br>unnamed (3): <br>unnamed (4):]]></description>
			<styleUrl>#icon-1739-A52714</styleUrl>
			<ExtendedData>
				<Data name="sessionid">
					<value>8.0</value>
				</Data>
				<Data name="report">
					<value>112.0</value>
				</Data>
				<Data name="systime">
					<value>-1.284593845E9</value>
				</Data>
				<Data name="datarx">
					<value>2262931.0</value>
				</Data>
				<Data name="datatx">
					<value>773719.0</value>
				</Data>
				<Data name="rssi">
					<value>-111.0</value>
				</Data>
				<Data name="rsrq">
					<value>-7.0</value>
				</Data>
				<Data name="rssnr">
					<value>7.0</value>
				</Data>
				<Data name="lat">
					<value>51.75063523</value>
				</Data>
				<Data name="long">
					<value>-0.239244696</value>
				</Data>
				<Data name="Dustance (m)">
					<value>292.983</value>
				</Data>
				<Data name="unnamed (1)">
				</Data>
				<Data name="unnamed (2)">
				</Data>
				<Data name="unnamed (3)">
				</Data>
				<Data name="unnamed (4)">
				</Data>
			</ExtendedData>
			<Point>
				<coordinates>-0.239244696,51.75063523,0</coordinates>
			</Point>
		</Placemark>
		<Placemark>
			<name>915.0</name>
			<description><![CDATA[sessionid: 8<br>report: 113<br>systime: -1284592846<br>datarx: 2262931<br>datatx: 773719<br>rssi: -116<br>rsrq: -8<br>rssnr: 6<br>lat: 51.75063672<br>long: -0.23922981<br>Dustance (m): 294.097<br>unnamed (1): <br>unnamed (2): <br>unnamed (3): <br>unnamed (4):]]></description>
			<styleUrl>#icon-1739-A52714</styleUrl>
			<ExtendedData>
				<Data name="sessionid">
					<value>8.0</value>
				</Data>
				<Data name="report">
					<value>113.0</value>
				</Data>
				<Data name="systime">
					<value>-1.284592846E9</value>
				</Data>
				<Data name="datarx">
					<value>2262931.0</value>
				</Data>
				<Data name="datatx">
					<value>773719.0</value>
				</Data>
				<Data name="rssi">
					<value>-116.0</value>
				</Data>
				<Data name="rsrq">
					<value>-8.0</value>
				</Data>
				<Data name="rssnr">
					<value>6.0</value>
				</Data>
				<Data name="lat">
					<value>51.75063672</value>
				</Data>
				<Data name="long">
					<value>-0.23922981</value>
				</Data>
				<Data name="Dustance (m)">
					<value>294.097</value>
				</Data>
				<Data name="unnamed (1)">
				</Data>
				<Data name="unnamed (2)">
				</Data>
				<Data name="unnamed (3)">
				</Data>
				<Data name="unnamed (4)">
				</Data>
			</ExtendedData>
			<Point>
				<coordinates>-0.23922981,51.75063672,0</coordinates>
			</Point>
		</Placemark>
		<Placemark>
			<name>916.0</name>
			<description><![CDATA[sessionid: 8<br>report: 114<br>systime: -1284591852<br>datarx: 2263068<br>datatx: 773791<br>rssi: -116<br>rsrq: -8<br>rssnr: 6<br>lat: 51.7506349<br>long: -0.239217816<br>Dustance (m): 294.539<br>unnamed (1): <br>unnamed (2): <br>unnamed (3): <br>unnamed (4):]]></description>
			<styleUrl>#icon-1739-A52714</styleUrl>
			<ExtendedData>
				<Data name="sessionid">
					<value>8.0</value>
				</Data>
				<Data name="report">
					<value>114.0</value>
				</Data>
				<Data name="systime">
					<value>-1.284591852E9</value>
				</Data>
				<Data name="datarx">
					<value>2263068.0</value>
				</Data>
				<Data name="datatx">
					<value>773791.0</value>
				</Data>
				<Data name="rssi">
					<value>-116.0</value>
				</Data>
				<Data name="rsrq">
					<value>-8.0</value>
				</Data>
				<Data name="rssnr">
					<value>6.0</value>
				</Data>
				<Data name="lat">
					<value>51.7506349</value>
				</Data>
				<Data name="long">
					<value>-0.239217816</value>
				</Data>
				<Data name="Dustance (m)">
					<value>294.539</value>
				</Data>
				<Data name="unnamed (1)">
				</Data>
				<Data name="unnamed (2)">
				</Data>
				<Data name="unnamed (3)">
				</Data>
				<Data name="unnamed (4)">
				</Data>
			</ExtendedData>
			<Point>
				<coordinates>-0.239217816,51.7506349,0</coordinates>
			</Point>
		</Placemark>
		<Placemark>
			<name>917.0</name>
			<description><![CDATA[sessionid: 8<br>report: 115<br>systime: -1284590861<br>datarx: 2263068<br>datatx: 773791<br>rssi: -116<br>rsrq: -8<br>rssnr: 6<br>lat: 51.75063389<br>long: -0.239196225<br>Dustance (m): 295.787<br>unnamed (1): <br>unnamed (2): <br>unnamed (3): <br>unnamed (4):]]></description>
			<styleUrl>#icon-1739-A52714</styleUrl>
			<ExtendedData>
				<Data name="sessionid">
					<value>8.0</value>
				</Data>
				<Data name="report">
					<value>115.0</value>
				</Data>
				<Data name="systime">
					<value>-1.284590861E9</value>
				</Data>
				<Data name="datarx">
					<value>2263068.0</value>
				</Data>
				<Data name="datatx">
					<value>773791.0</value>
				</Data>
				<Data name="rssi">
					<value>-116.0</value>
				</Data>
				<Data name="rsrq">
					<value>-8.0</value>
				</Data>
				<Data name="rssnr">
					<value>6.0</value>
				</Data>
				<Data name="lat">
					<value>51.75063389</value>
				</Data>
				<Data name="long">
					<value>-0.239196225</value>
				</Data>
				<Data name="Dustance (m)">
					<value>295.787</value>
				</Data>
				<Data name="unnamed (1)">
				</Data>
				<Data name="unnamed (2)">
				</Data>
				<Data name="unnamed (3)">
				</Data>
				<Data name="unnamed (4)">
				</Data>
			</ExtendedData>
			<Point>
				<coordinates>-0.239196225,51.75063389,0</coordinates>
			</Point>
		</Placemark>
		<Placemark>
			<name>918.0</name>
			<description><![CDATA[sessionid: 8<br>report: 116<br>systime: -1284589858<br>datarx: 2263455<br>datatx: 774130<br>rssi: -113<br>rsrq: -7<br>rssnr: 8<br>lat: 51.75063221<br>long: -0.239173858<br>Dustance (m): 296.859<br>unnamed (1): <br>unnamed (2): <br>unnamed (3): <br>unnamed (4):]]></description>
			<styleUrl>#icon-1739-A52714</styleUrl>
			<ExtendedData>
				<Data name="sessionid">
					<value>8.0</value>
				</Data>
				<Data name="report">
					<value>116.0</value>
				</Data>
				<Data name="systime">
					<value>-1.284589858E9</value>
				</Data>
				<Data name="datarx">
					<value>2263455.0</value>
				</Data>
				<Data name="datatx">
					<value>774130.0</value>
				</Data>
				<Data name="rssi">
					<value>-113.0</value>
				</Data>
				<Data name="rsrq">
					<value>-7.0</value>
				</Data>
				<Data name="rssnr">
					<value>8.0</value>
				</Data>
				<Data name="lat">
					<value>51.75063221</value>
				</Data>
				<Data name="long">
					<value>-0.239173858</value>
				</Data>
				<Data name="Dustance (m)">
					<value>296.859</value>
				</Data>
				<Data name="unnamed (1)">
				</Data>
				<Data name="unnamed (2)">
				</Data>
				<Data name="unnamed (3)">
				</Data>
				<Data name="unnamed (4)">
				</Data>
			</ExtendedData>
			<Point>
				<coordinates>-0.239173858,51.75063221,0</coordinates>
			</Point>
		</Placemark>
		<Placemark>
			<name>919.0</name>
			<description><![CDATA[sessionid: 8<br>report: 117<br>systime: -1284588846<br>datarx: 2263455<br>datatx: 774130<br>rssi: -113<br>rsrq: -7<br>rssnr: 8<br>lat: 51.75063091<br>long: -0.239154184<br>Dustance (m): 297.956<br>unnamed (1): <br>unnamed (2): <br>unnamed (3): <br>unnamed (4):]]></description>
			<styleUrl>#icon-1739-A52714</styleUrl>
			<ExtendedData>
				<Data name="sessionid">
					<value>8.0</value>
				</Data>
				<Data name="report">
					<value>117.0</value>
				</Data>
				<Data name="systime">
					<value>-1.284588846E9</value>
				</Data>
				<Data name="datarx">
					<value>2263455.0</value>
				</Data>
				<Data name="datatx">
					<value>774130.0</value>
				</Data>
				<Data name="rssi">
					<value>-113.0</value>
				</Data>
				<Data name="rsrq">
					<value>-7.0</value>
				</Data>
				<Data name="rssnr">
					<value>8.0</value>
				</Data>
				<Data name="lat">
					<value>51.75063091</value>
				</Data>
				<Data name="long">
					<value>-0.239154184</value>
				</Data>
				<Data name="Dustance (m)">
					<value>297.956</value>
				</Data>
				<Data name="unnamed (1)">
				</Data>
				<Data name="unnamed (2)">
				</Data>
				<Data name="unnamed (3)">
				</Data>
				<Data name="unnamed (4)">
				</Data>
			</ExtendedData>
			<Point>
				<coordinates>-0.239154184,51.75063091,0</coordinates>
			</Point>
		</Placemark>
		<Placemark>
			<name>920.0</name>
			<description><![CDATA[sessionid: 8<br>report: 118<br>systime: -1284587837<br>datarx: 2263455<br>datatx: 774130<br>rssi: -120<br>rsrq: -14<br>rssnr: -3<br>lat: 51.75063136<br>long: -0.239136544<br>Dustance (m): 298.897<br>unnamed (1): <br>unnamed (2): <br>unnamed (3): <br>unnamed (4):]]></description>
			<styleUrl>#icon-1739-A52714</styleUrl>
			<ExtendedData>
				<Data name="sessionid">
					<value>8.0</value>
				</Data>
				<Data name="report">
					<value>118.0</value>
				</Data>
				<Data name="systime">
					<value>-1.284587837E9</value>
				</Data>
				<Data name="datarx">
					<value>2263455.0</value>
				</Data>
				<Data name="datatx">
					<value>774130.0</value>
				</Data>
				<Data name="rssi">
					<value>-120.0</value>
				</Data>
				<Data name="rsrq">
					<value>-14.0</value>
				</Data>
				<Data name="rssnr">
					<value>-3.0</value>
				</Data>
				<Data name="lat">
					<value>51.75063136</value>
				</Data>
				<Data name="long">
					<value>-0.239136544</value>
				</Data>
				<Data name="Dustance (m)">
					<value>298.897</value>
				</Data>
				<Data name="unnamed (1)">
				</Data>
				<Data name="unnamed (2)">
				</Data>
				<Data name="unnamed (3)">
				</Data>
				<Data name="unnamed (4)">
				</Data>
			</ExtendedData>
			<Point>
				<coordinates>-0.239136544,51.75063136,0</coordinates>
			</Point>
		</Placemark>
		<Placemark>
			<name>921.0</name>
			<description><![CDATA[sessionid: 8<br>report: 119<br>systime: -1284586862<br>datarx: 2263455<br>datatx: 774130<br>rssi: -120<br>rsrq: -14<br>rssnr: -3<br>lat: 51.75063194<br>long: -0.239117239<br>Dustance (m): 299.998<br>unnamed (1): <br>unnamed (2): <br>unnamed (3): <br>unnamed (4):]]></description>
			<styleUrl>#icon-1739-A52714</styleUrl>
			<ExtendedData>
				<Data name="sessionid">
					<value>8.0</value>
				</Data>
				<Data name="report">
					<value>119.0</value>
				</Data>
				<Data name="systime">
					<value>-1.284586862E9</value>
				</Data>
				<Data name="datarx">
					<value>2263455.0</value>
				</Data>
				<Data name="datatx">
					<value>774130.0</value>
				</Data>
				<Data name="rssi">
					<value>-120.0</value>
				</Data>
				<Data name="rsrq">
					<value>-14.0</value>
				</Data>
				<Data name="rssnr">
					<value>-3.0</value>
				</Data>
				<Data name="lat">
					<value>51.75063194</value>
				</Data>
				<Data name="long">
					<value>-0.239117239</value>
				</Data>
				<Data name="Dustance (m)">
					<value>299.998</value>
				</Data>
				<Data name="unnamed (1)">
				</Data>
				<Data name="unnamed (2)">
				</Data>
				<Data name="unnamed (3)">
				</Data>
				<Data name="unnamed (4)">
				</Data>
			</ExtendedData>
			<Point>
				<coordinates>-0.239117239,51.75063194,0</coordinates>
			</Point>
		</Placemark>
		<Placemark>
			<name>922.0</name>
			<description><![CDATA[sessionid: 8<br>report: 120<br>systime: -1284585857<br>datarx: 2263455<br>datatx: 774130<br>rssi: -120<br>rsrq: -14<br>rssnr: -3<br>lat: 51.75063219<br>long: -0.239096271<br>Dustance (m): 301.258<br>unnamed (1): <br>unnamed (2): <br>unnamed (3): <br>unnamed (4):]]></description>
			<styleUrl>#icon-1739-A52714</styleUrl>
			<ExtendedData>
				<Data name="sessionid">
					<value>8.0</value>
				</Data>
				<Data name="report">
					<value>120.0</value>
				</Data>
				<Data name="systime">
					<value>-1.284585857E9</value>
				</Data>
				<Data name="datarx">
					<value>2263455.0</value>
				</Data>
				<Data name="datatx">
					<value>774130.0</value>
				</Data>
				<Data name="rssi">
					<value>-120.0</value>
				</Data>
				<Data name="rsrq">
					<value>-14.0</value>
				</Data>
				<Data name="rssnr">
					<value>-3.0</value>
				</Data>
				<Data name="lat">
					<value>51.75063219</value>
				</Data>
				<Data name="long">
					<value>-0.239096271</value>
				</Data>
				<Data name="Dustance (m)">
					<value>301.258</value>
				</Data>
				<Data name="unnamed (1)">
				</Data>
				<Data name="unnamed (2)">
				</Data>
				<Data name="unnamed (3)">
				</Data>
				<Data name="unnamed (4)">
				</Data>
			</ExtendedData>
			<Point>
				<coordinates>-0.239096271,51.75063219,0</coordinates>
			</Point>
		</Placemark>
		<Placemark>
			<name>923.0</name>
			<description><![CDATA[sessionid: 8<br>report: 121<br>systime: -1284584842<br>datarx: 2263592<br>datatx: 774202<br>rssi: -110<br>rsrq: -6<br>rssnr: 11<br>lat: 51.75063085<br>long: -0.239076329<br>Dustance (m): 302.363<br>unnamed (1): <br>unnamed (2): <br>unnamed (3): <br>unnamed (4):]]></description>
			<styleUrl>#icon-1739-A52714</styleUrl>
			<ExtendedData>
				<Data name="sessionid">
					<value>8.0</value>
				</Data>
				<Data name="report">
					<value>121.0</value>
				</Data>
				<Data name="systime">
					<value>-1.284584842E9</value>
				</Data>
				<Data name="datarx">
					<value>2263592.0</value>
				</Data>
				<Data name="datatx">
					<value>774202.0</value>
				</Data>
				<Data name="rssi">
					<value>-110.0</value>
				</Data>
				<Data name="rsrq">
					<value>-6.0</value>
				</Data>
				<Data name="rssnr">
					<value>11.0</value>
				</Data>
				<Data name="lat">
					<value>51.75063085</value>
				</Data>
				<Data name="long">
					<value>-0.239076329</value>
				</Data>
				<Data name="Dustance (m)">
					<value>302.363</value>
				</Data>
				<Data name="unnamed (1)">
				</Data>
				<Data name="unnamed (2)">
				</Data>
				<Data name="unnamed (3)">
				</Data>
				<Data name="unnamed (4)">
				</Data>
			</ExtendedData>
			<Point>
				<coordinates>-0.239076329,51.75063085000001,0</coordinates>
			</Point>
		</Placemark>
		<Placemark>
			<name>924.0</name>
			<description><![CDATA[sessionid: 8<br>report: 122<br>systime: -1284583836<br>datarx: 2263592<br>datatx: 774202<br>rssi: -110<br>rsrq: -6<br>rssnr: 11<br>lat: 51.75062688<br>long: -0.239065197<br>Dustance (m): 302.646<br>unnamed (1): <br>unnamed (2): <br>unnamed (3): <br>unnamed (4):]]></description>
			<styleUrl>#icon-1739-A52714</styleUrl>
			<ExtendedData>
				<Data name="sessionid">
					<value>8.0</value>
				</Data>
				<Data name="report">
					<value>122.0</value>
				</Data>
				<Data name="systime">
					<value>-1.284583836E9</value>
				</Data>
				<Data name="datarx">
					<value>2263592.0</value>
				</Data>
				<Data name="datatx">
					<value>774202.0</value>
				</Data>
				<Data name="rssi">
					<value>-110.0</value>
				</Data>
				<Data name="rsrq">
					<value>-6.0</value>
				</Data>
				<Data name="rssnr">
					<value>11.0</value>
				</Data>
				<Data name="lat">
					<value>51.75062688</value>
				</Data>
				<Data name="long">
					<value>-0.239065197</value>
				</Data>
				<Data name="Dustance (m)">
					<value>302.646</value>
				</Data>
				<Data name="unnamed (1)">
				</Data>
				<Data name="unnamed (2)">
				</Data>
				<Data name="unnamed (3)">
				</Data>
				<Data name="unnamed (4)">
				</Data>
			</ExtendedData>
			<Point>
				<coordinates>-0.239065197,51.75062688,0</coordinates>
			</Point>
		</Placemark>
		<Placemark>
			<name>925.0</name>
			<description><![CDATA[sessionid: 8<br>report: 123<br>systime: -1284582845<br>datarx: 2263592<br>datatx: 774202<br>rssi: -110<br>rsrq: -6<br>rssnr: 11<br>lat: 51.7506198<br>long: -0.239065055<br>Dustance (m): 302.297<br>unnamed (1): <br>unnamed (2): <br>unnamed (3): <br>unnamed (4):]]></description>
			<styleUrl>#icon-1739-A52714</styleUrl>
			<ExtendedData>
				<Data name="sessionid">
					<value>8.0</value>
				</Data>
				<Data name="report">
					<value>123.0</value>
				</Data>
				<Data name="systime">
					<value>-1.284582845E9</value>
				</Data>
				<Data name="datarx">
					<value>2263592.0</value>
				</Data>
				<Data name="datatx">
					<value>774202.0</value>
				</Data>
				<Data name="rssi">
					<value>-110.0</value>
				</Data>
				<Data name="rsrq">
					<value>-6.0</value>
				</Data>
				<Data name="rssnr">
					<value>11.0</value>
				</Data>
				<Data name="lat">
					<value>51.7506198</value>
				</Data>
				<Data name="long">
					<value>-0.239065055</value>
				</Data>
				<Data name="Dustance (m)">
					<value>302.297</value>
				</Data>
				<Data name="unnamed (1)">
				</Data>
				<Data name="unnamed (2)">
				</Data>
				<Data name="unnamed (3)">
				</Data>
				<Data name="unnamed (4)">
				</Data>
			</ExtendedData>
			<Point>
				<coordinates>-0.239065055,51.7506198,0</coordinates>
			</Point>
		</Placemark>
		<Placemark>
			<name>926.0</name>
			<description><![CDATA[sessionid: 8<br>report: 124<br>systime: -1284581845<br>datarx: 2263592<br>datatx: 774202<br>rssi: -111<br>rsrq: -8<br>rssnr: 4<br>lat: 51.75061182<br>long: -0.239065769<br>Dustance (m): 301.776<br>unnamed (1): <br>unnamed (2): <br>unnamed (3): <br>unnamed (4):]]></description>
			<styleUrl>#icon-1739-A52714</styleUrl>
			<ExtendedData>
				<Data name="sessionid">
					<value>8.0</value>
				</Data>
				<Data name="report">
					<value>124.0</value>
				</Data>
				<Data name="systime">
					<value>-1.284581845E9</value>
				</Data>
				<Data name="datarx">
					<value>2263592.0</value>
				</Data>
				<Data name="datatx">
					<value>774202.0</value>
				</Data>
				<Data name="rssi">
					<value>-111.0</value>
				</Data>
				<Data name="rsrq">
					<value>-8.0</value>
				</Data>
				<Data name="rssnr">
					<value>4.0</value>
				</Data>
				<Data name="lat">
					<value>51.75061182</value>
				</Data>
				<Data name="long">
					<value>-0.239065769</value>
				</Data>
				<Data name="Dustance (m)">
					<value>301.776</value>
				</Data>
				<Data name="unnamed (1)">
				</Data>
				<Data name="unnamed (2)">
				</Data>
				<Data name="unnamed (3)">
				</Data>
				<Data name="unnamed (4)">
				</Data>
			</ExtendedData>
			<Point>
				<coordinates>-0.239065769,51.75061182,0</coordinates>
			</Point>
		</Placemark>
		<Placemark>
			<name>927.0</name>
			<description><![CDATA[sessionid: 8<br>report: 125<br>systime: -1284580852<br>datarx: 2263592<br>datatx: 774202<br>rssi: -111<br>rsrq: -8<br>rssnr: 4<br>lat: 51.75060086<br>long: -0.239062898<br>Dustance (m): 301.243<br>unnamed (1): <br>unnamed (2): <br>unnamed (3): <br>unnamed (4):]]></description>
			<styleUrl>#icon-1739-A52714</styleUrl>
			<ExtendedData>
				<Data name="sessionid">
					<value>8.0</value>
				</Data>
				<Data name="report">
					<value>125.0</value>
				</Data>
				<Data name="systime">
					<value>-1.284580852E9</value>
				</Data>
				<Data name="datarx">
					<value>2263592.0</value>
				</Data>
				<Data name="datatx">
					<value>774202.0</value>
				</Data>
				<Data name="rssi">
					<value>-111.0</value>
				</Data>
				<Data name="rsrq">
					<value>-8.0</value>
				</Data>
				<Data name="rssnr">
					<value>4.0</value>
				</Data>
				<Data name="lat">
					<value>51.75060086</value>
				</Data>
				<Data name="long">
					<value>-0.239062898</value>
				</Data>
				<Data name="Dustance (m)">
					<value>301.243</value>
				</Data>
				<Data name="unnamed (1)">
				</Data>
				<Data name="unnamed (2)">
				</Data>
				<Data name="unnamed (3)">
				</Data>
				<Data name="unnamed (4)">
				</Data>
			</ExtendedData>
			<Point>
				<coordinates>-0.239062898,51.75060086,0</coordinates>
			</Point>
		</Placemark>
		<Placemark>
			<name>928.0</name>
			<description><![CDATA[sessionid: 8<br>report: 126<br>systime: -1284579845<br>datarx: 2263592<br>datatx: 774202<br>rssi: -111<br>rsrq: -8<br>rssnr: 4<br>lat: 51.75059067<br>long: -0.239061511<br>Dustance (m): 300.555<br>unnamed (1): <br>unnamed (2): <br>unnamed (3): <br>unnamed (4):]]></description>
			<styleUrl>#icon-1739-A52714</styleUrl>
			<ExtendedData>
				<Data name="sessionid">
					<value>8.0</value>
				</Data>
				<Data name="report">
					<value>126.0</value>
				</Data>
				<Data name="systime">
					<value>-1.284579845E9</value>
				</Data>
				<Data name="datarx">
					<value>2263592.0</value>
				</Data>
				<Data name="datatx">
					<value>774202.0</value>
				</Data>
				<Data name="rssi">
					<value>-111.0</value>
				</Data>
				<Data name="rsrq">
					<value>-8.0</value>
				</Data>
				<Data name="rssnr">
					<value>4.0</value>
				</Data>
				<Data name="lat">
					<value>51.75059067</value>
				</Data>
				<Data name="long">
					<value>-0.239061511</value>
				</Data>
				<Data name="Dustance (m)">
					<value>300.555</value>
				</Data>
				<Data name="unnamed (1)">
				</Data>
				<Data name="unnamed (2)">
				</Data>
				<Data name="unnamed (3)">
				</Data>
				<Data name="unnamed (4)">
				</Data>
			</ExtendedData>
			<Point>
				<coordinates>-0.239061511,51.75059066999999,0</coordinates>
			</Point>
		</Placemark>
		<Placemark>
			<name>929.0</name>
			<description><![CDATA[sessionid: 8<br>report: 127<br>systime: -1284578858<br>datarx: 2263592<br>datatx: 774202<br>rssi: -123<br>rsrq: -12<br>rssnr: 1<br>lat: 51.7505834<br>long: -0.239061508<br>Dustance (m): 300.212<br>unnamed (1): <br>unnamed (2): <br>unnamed (3): <br>unnamed (4):]]></description>
			<styleUrl>#icon-1739-A52714</styleUrl>
			<ExtendedData>
				<Data name="sessionid">
					<value>8.0</value>
				</Data>
				<Data name="report">
					<value>127.0</value>
				</Data>
				<Data name="systime">
					<value>-1.284578858E9</value>
				</Data>
				<Data name="datarx">
					<value>2263592.0</value>
				</Data>
				<Data name="datatx">
					<value>774202.0</value>
				</Data>
				<Data name="rssi">
					<value>-123.0</value>
				</Data>
				<Data name="rsrq">
					<value>-12.0</value>
				</Data>
				<Data name="rssnr">
					<value>1.0</value>
				</Data>
				<Data name="lat">
					<value>51.7505834</value>
				</Data>
				<Data name="long">
					<value>-0.239061508</value>
				</Data>
				<Data name="Dustance (m)">
					<value>300.212</value>
				</Data>
				<Data name="unnamed (1)">
				</Data>
				<Data name="unnamed (2)">
				</Data>
				<Data name="unnamed (3)">
				</Data>
				<Data name="unnamed (4)">
				</Data>
			</ExtendedData>
			<Point>
				<coordinates>-0.239061508,51.7505834,0</coordinates>
			</Point>
		</Placemark>
		<Placemark>
			<name>930.0</name>
			<description><![CDATA[sessionid: 8<br>report: 128<br>systime: -1284577844<br>datarx: 2263592<br>datatx: 774202<br>rssi: -123<br>rsrq: -12<br>rssnr: 1<br>lat: 51.75057862<br>long: -0.239061347<br>Dustance (m): 299.87<br>unnamed (1): <br>unnamed (2): <br>unnamed (3): <br>unnamed (4):]]></description>
			<styleUrl>#icon-1739-A52714</styleUrl>
			<ExtendedData>
				<Data name="sessionid">
					<value>8.0</value>
				</Data>
				<Data name="report">
					<value>128.0</value>
				</Data>
				<Data name="systime">
					<value>-1.284577844E9</value>
				</Data>
				<Data name="datarx">
					<value>2263592.0</value>
				</Data>
				<Data name="datatx">
					<value>774202.0</value>
				</Data>
				<Data name="rssi">
					<value>-123.0</value>
				</Data>
				<Data name="rsrq">
					<value>-12.0</value>
				</Data>
				<Data name="rssnr">
					<value>1.0</value>
				</Data>
				<Data name="lat">
					<value>51.75057862</value>
				</Data>
				<Data name="long">
					<value>-0.239061347</value>
				</Data>
				<Data name="Dustance (m)">
					<value>299.87</value>
				</Data>
				<Data name="unnamed (1)">
				</Data>
				<Data name="unnamed (2)">
				</Data>
				<Data name="unnamed (3)">
				</Data>
				<Data name="unnamed (4)">
				</Data>
			</ExtendedData>
			<Point>
				<coordinates>-0.239061347,51.75057862,0</coordinates>
			</Point>
		</Placemark>
		<Placemark>
			<name>931.0</name>
			<description><![CDATA[sessionid: 8<br>report: 129<br>systime: -1284576843<br>datarx: 2263592<br>datatx: 774202<br>rssi: -128<br>rsrq: -14<br>rssnr: -8<br>lat: 51.75056518<br>long: -0.239073329<br>Dustance (m): 298.378<br>unnamed (1): <br>unnamed (2): <br>unnamed (3): <br>unnamed (4):]]></description>
			<styleUrl>#icon-1739-A52714</styleUrl>
			<ExtendedData>
				<Data name="sessionid">
					<value>8.0</value>
				</Data>
				<Data name="report">
					<value>129.0</value>
				</Data>
				<Data name="systime">
					<value>-1.284576843E9</value>
				</Data>
				<Data name="datarx">
					<value>2263592.0</value>
				</Data>
				<Data name="datatx">
					<value>774202.0</value>
				</Data>
				<Data name="rssi">
					<value>-128.0</value>
				</Data>
				<Data name="rsrq">
					<value>-14.0</value>
				</Data>
				<Data name="rssnr">
					<value>-8.0</value>
				</Data>
				<Data name="lat">
					<value>51.75056518</value>
				</Data>
				<Data name="long">
					<value>-0.239073329</value>
				</Data>
				<Data name="Dustance (m)">
					<value>298.378</value>
				</Data>
				<Data name="unnamed (1)">
				</Data>
				<Data name="unnamed (2)">
				</Data>
				<Data name="unnamed (3)">
				</Data>
				<Data name="unnamed (4)">
				</Data>
			</ExtendedData>
			<Point>
				<coordinates>-0.239073329,51.75056518000001,0</coordinates>
			</Point>
		</Placemark>
		<Placemark>
			<name>932.0</name>
			<description><![CDATA[sessionid: 8<br>report: 130<br>systime: -1284575856<br>datarx: 2263592<br>datatx: 774202<br>rssi: -128<br>rsrq: -14<br>rssnr: -8<br>lat: 51.75054464<br>long: -0.239077123<br>Dustance (m): 297.033<br>unnamed (1): <br>unnamed (2): <br>unnamed (3): <br>unnamed (4):]]></description>
			<styleUrl>#icon-1739-A52714</styleUrl>
			<ExtendedData>
				<Data name="sessionid">
					<value>8.0</value>
				</Data>
				<Data name="report">
					<value>130.0</value>
				</Data>
				<Data name="systime">
					<value>-1.284575856E9</value>
				</Data>
				<Data name="datarx">
					<value>2263592.0</value>
				</Data>
				<Data name="datatx">
					<value>774202.0</value>
				</Data>
				<Data name="rssi">
					<value>-128.0</value>
				</Data>
				<Data name="rsrq">
					<value>-14.0</value>
				</Data>
				<Data name="rssnr">
					<value>-8.0</value>
				</Data>
				<Data name="lat">
					<value>51.75054464</value>
				</Data>
				<Data name="long">
					<value>-0.239077123</value>
				</Data>
				<Data name="Dustance (m)">
					<value>297.033</value>
				</Data>
				<Data name="unnamed (1)">
				</Data>
				<Data name="unnamed (2)">
				</Data>
				<Data name="unnamed (3)">
				</Data>
				<Data name="unnamed (4)">
				</Data>
			</ExtendedData>
			<Point>
				<coordinates>-0.239077123,51.75054464000001,0</coordinates>
			</Point>
		</Placemark>
		<Placemark>
			<name>933.0</name>
			<description><![CDATA[sessionid: 8<br>report: 131<br>systime: -1284574842<br>datarx: 2263983<br>datatx: 774792<br>rssi: -128<br>rsrq: -14<br>rssnr: -8<br>lat: 51.75053324<br>long: -0.239090489<br>Dustance (m): 295.388<br>unnamed (1): <br>unnamed (2): <br>unnamed (3): <br>unnamed (4):]]></description>
			<styleUrl>#icon-1739-A52714</styleUrl>
			<ExtendedData>
				<Data name="sessionid">
					<value>8.0</value>
				</Data>
				<Data name="report">
					<value>131.0</value>
				</Data>
				<Data name="systime">
					<value>-1.284574842E9</value>
				</Data>
				<Data name="datarx">
					<value>2263983.0</value>
				</Data>
				<Data name="datatx">
					<value>774792.0</value>
				</Data>
				<Data name="rssi">
					<value>-128.0</value>
				</Data>
				<Data name="rsrq">
					<value>-14.0</value>
				</Data>
				<Data name="rssnr">
					<value>-8.0</value>
				</Data>
				<Data name="lat">
					<value>51.75053324</value>
				</Data>
				<Data name="long">
					<value>-0.239090489</value>
				</Data>
				<Data name="Dustance (m)">
					<value>295.388</value>
				</Data>
				<Data name="unnamed (1)">
				</Data>
				<Data name="unnamed (2)">
				</Data>
				<Data name="unnamed (3)">
				</Data>
				<Data name="unnamed (4)">
				</Data>
			</ExtendedData>
			<Point>
				<coordinates>-0.239090489,51.75053324,0</coordinates>
			</Point>
		</Placemark>
		<Placemark>
			<name>934.0</name>
			<description><![CDATA[sessionid: 8<br>report: 132<br>systime: -1284573844<br>datarx: 2264458<br>datatx: 775164<br>rssi: -126<br>rsrq: -14<br>rssnr: -7<br>lat: 51.75052862<br>long: -0.239096033<br>Dustance (m): 294.898<br>unnamed (1): <br>unnamed (2): <br>unnamed (3): <br>unnamed (4):]]></description>
			<styleUrl>#icon-1739-A52714</styleUrl>
			<ExtendedData>
				<Data name="sessionid">
					<value>8.0</value>
				</Data>
				<Data name="report">
					<value>132.0</value>
				</Data>
				<Data name="systime">
					<value>-1.284573844E9</value>
				</Data>
				<Data name="datarx">
					<value>2264458.0</value>
				</Data>
				<Data name="datatx">
					<value>775164.0</value>
				</Data>
				<Data name="rssi">
					<value>-126.0</value>
				</Data>
				<Data name="rsrq">
					<value>-14.0</value>
				</Data>
				<Data name="rssnr">
					<value>-7.0</value>
				</Data>
				<Data name="lat">
					<value>51.75052862</value>
				</Data>
				<Data name="long">
					<value>-0.239096033</value>
				</Data>
				<Data name="Dustance (m)">
					<value>294.898</value>
				</Data>
				<Data name="unnamed (1)">
				</Data>
				<Data name="unnamed (2)">
				</Data>
				<Data name="unnamed (3)">
				</Data>
				<Data name="unnamed (4)">
				</Data>
			</ExtendedData>
			<Point>
				<coordinates>-0.239096033,51.75052862,0</coordinates>
			</Point>
		</Placemark>
		<Placemark>
			<name>935.0</name>
			<description><![CDATA[sessionid: 8<br>report: 133<br>systime: -1284572834<br>datarx: 2264458<br>datatx: 775164<br>rssi: -126<br>rsrq: -14<br>rssnr: -7<br>lat: 51.7505189<br>long: -0.239104893<br>Dustance (m): 293.744<br>unnamed (1): <br>unnamed (2): <br>unnamed (3): <br>unnamed (4):]]></description>
			<styleUrl>#icon-1739-A52714</styleUrl>
			<ExtendedData>
				<Data name="sessionid">
					<value>8.0</value>
				</Data>
				<Data name="report">
					<value>133.0</value>
				</Data>
				<Data name="systime">
					<value>-1.284572834E9</value>
				</Data>
				<Data name="datarx">
					<value>2264458.0</value>
				</Data>
				<Data name="datatx">
					<value>775164.0</value>
				</Data>
				<Data name="rssi">
					<value>-126.0</value>
				</Data>
				<Data name="rsrq">
					<value>-14.0</value>
				</Data>
				<Data name="rssnr">
					<value>-7.0</value>
				</Data>
				<Data name="lat">
					<value>51.7505189</value>
				</Data>
				<Data name="long">
					<value>-0.239104893</value>
				</Data>
				<Data name="Dustance (m)">
					<value>293.744</value>
				</Data>
				<Data name="unnamed (1)">
				</Data>
				<Data name="unnamed (2)">
				</Data>
				<Data name="unnamed (3)">
				</Data>
				<Data name="unnamed (4)">
				</Data>
			</ExtendedData>
			<Point>
				<coordinates>-0.239104893,51.7505189,0</coordinates>
			</Point>
		</Placemark>
		<Placemark>
			<name>936.0</name>
			<description><![CDATA[sessionid: 8<br>report: 134<br>systime: -1284571843<br>datarx: 2264595<br>datatx: 775236<br>rssi: -126<br>rsrq: -14<br>rssnr: -7<br>lat: 51.7505113<br>long: -0.239107051<br>Dustance (m): 293.249<br>unnamed (1): <br>unnamed (2): <br>unnamed (3): <br>unnamed (4):]]></description>
			<styleUrl>#icon-1739-A52714</styleUrl>
			<ExtendedData>
				<Data name="sessionid">
					<value>8.0</value>
				</Data>
				<Data name="report">
					<value>134.0</value>
				</Data>
				<Data name="systime">
					<value>-1.284571843E9</value>
				</Data>
				<Data name="datarx">
					<value>2264595.0</value>
				</Data>
				<Data name="datatx">
					<value>775236.0</value>
				</Data>
				<Data name="rssi">
					<value>-126.0</value>
				</Data>
				<Data name="rsrq">
					<value>-14.0</value>
				</Data>
				<Data name="rssnr">
					<value>-7.0</value>
				</Data>
				<Data name="lat">
					<value>51.7505113</value>
				</Data>
				<Data name="long">
					<value>-0.239107051</value>
				</Data>
				<Data name="Dustance (m)">
					<value>293.249</value>
				</Data>
				<Data name="unnamed (1)">
				</Data>
				<Data name="unnamed (2)">
				</Data>
				<Data name="unnamed (3)">
				</Data>
				<Data name="unnamed (4)">
				</Data>
			</ExtendedData>
			<Point>
				<coordinates>-0.239107051,51.75051129999999,0</coordinates>
			</Point>
		</Placemark>
		<Placemark>
			<name>937.0</name>
			<description><![CDATA[sessionid: 8<br>report: 135<br>systime: -1284570857<br>datarx: 2264595<br>datatx: 775236<br>rssi: -126<br>rsrq: -14<br>rssnr: -7<br>lat: 51.7505022<br>long: -0.23910909<br>Dustance (m): 292.422<br>unnamed (1): <br>unnamed (2): <br>unnamed (3): <br>unnamed (4):]]></description>
			<styleUrl>#icon-1739-A52714</styleUrl>
			<ExtendedData>
				<Data name="sessionid">
					<value>8.0</value>
				</Data>
				<Data name="report">
					<value>135.0</value>
				</Data>
				<Data name="systime">
					<value>-1.284570857E9</value>
				</Data>
				<Data name="datarx">
					<value>2264595.0</value>
				</Data>
				<Data name="datatx">
					<value>775236.0</value>
				</Data>
				<Data name="rssi">
					<value>-126.0</value>
				</Data>
				<Data name="rsrq">
					<value>-14.0</value>
				</Data>
				<Data name="rssnr">
					<value>-7.0</value>
				</Data>
				<Data name="lat">
					<value>51.7505022</value>
				</Data>
				<Data name="long">
					<value>-0.23910909</value>
				</Data>
				<Data name="Dustance (m)">
					<value>292.422</value>
				</Data>
				<Data name="unnamed (1)">
				</Data>
				<Data name="unnamed (2)">
				</Data>
				<Data name="unnamed (3)">
				</Data>
				<Data name="unnamed (4)">
				</Data>
			</ExtendedData>
			<Point>
				<coordinates>-0.23910909,51.7505022,0</coordinates>
			</Point>
		</Placemark>
		<Placemark>
			<name>938.0</name>
			<description><![CDATA[sessionid: 8<br>report: 136<br>systime: -1284569862<br>datarx: 2264595<br>datatx: 775236<br>rssi: -126<br>rsrq: -14<br>rssnr: -7<br>lat: 51.75049614<br>long: -0.23910796<br>Dustance (m): 292.252<br>unnamed (1): <br>unnamed (2): <br>unnamed (3): <br>unnamed (4):]]></description>
			<styleUrl>#icon-1739-A52714</styleUrl>
			<ExtendedData>
				<Data name="sessionid">
					<value>8.0</value>
				</Data>
				<Data name="report">
					<value>136.0</value>
				</Data>
				<Data name="systime">
					<value>-1.284569862E9</value>
				</Data>
				<Data name="datarx">
					<value>2264595.0</value>
				</Data>
				<Data name="datatx">
					<value>775236.0</value>
				</Data>
				<Data name="rssi">
					<value>-126.0</value>
				</Data>
				<Data name="rsrq">
					<value>-14.0</value>
				</Data>
				<Data name="rssnr">
					<value>-7.0</value>
				</Data>
				<Data name="lat">
					<value>51.75049614</value>
				</Data>
				<Data name="long">
					<value>-0.23910796</value>
				</Data>
				<Data name="Dustance (m)">
					<value>292.252</value>
				</Data>
				<Data name="unnamed (1)">
				</Data>
				<Data name="unnamed (2)">
				</Data>
				<Data name="unnamed (3)">
				</Data>
				<Data name="unnamed (4)">
				</Data>
			</ExtendedData>
			<Point>
				<coordinates>-0.23910796,51.75049614,0</coordinates>
			</Point>
		</Placemark>
		<Placemark>
			<name>939.0</name>
			<description><![CDATA[sessionid: 8<br>report: 137<br>systime: -1284568830<br>datarx: 2264595<br>datatx: 775236<br>rssi: -124<br>rsrq: -13<br>rssnr: -6<br>lat: 51.75048827<br>long: -0.239105244<br>Dustance (m): 291.92<br>unnamed (1): <br>unnamed (2): <br>unnamed (3): <br>unnamed (4):]]></description>
			<styleUrl>#icon-1739-A52714</styleUrl>
			<ExtendedData>
				<Data name="sessionid">
					<value>8.0</value>
				</Data>
				<Data name="report">
					<value>137.0</value>
				</Data>
				<Data name="systime">
					<value>-1.28456883E9</value>
				</Data>
				<Data name="datarx">
					<value>2264595.0</value>
				</Data>
				<Data name="datatx">
					<value>775236.0</value>
				</Data>
				<Data name="rssi">
					<value>-124.0</value>
				</Data>
				<Data name="rsrq">
					<value>-13.0</value>
				</Data>
				<Data name="rssnr">
					<value>-6.0</value>
				</Data>
				<Data name="lat">
					<value>51.75048827</value>
				</Data>
				<Data name="long">
					<value>-0.239105244</value>
				</Data>
				<Data name="Dustance (m)">
					<value>291.92</value>
				</Data>
				<Data name="unnamed (1)">
				</Data>
				<Data name="unnamed (2)">
				</Data>
				<Data name="unnamed (3)">
				</Data>
				<Data name="unnamed (4)">
				</Data>
			</ExtendedData>
			<Point>
				<coordinates>-0.239105244,51.75048827,0</coordinates>
			</Point>
		</Placemark>
		<Placemark>
			<name>940.0</name>
			<description><![CDATA[sessionid: 8<br>report: 138<br>systime: -1284567846<br>datarx: 2264595<br>datatx: 775236<br>rssi: -124<br>rsrq: -13<br>rssnr: -6<br>lat: 51.75047796<br>long: -0.239101993<br>Dustance (m): 291.589<br>unnamed (1): <br>unnamed (2): <br>unnamed (3): <br>unnamed (4):]]></description>
			<styleUrl>#icon-1739-A52714</styleUrl>
			<ExtendedData>
				<Data name="sessionid">
					<value>8.0</value>
				</Data>
				<Data name="report">
					<value>138.0</value>
				</Data>
				<Data name="systime">
					<value>-1.284567846E9</value>
				</Data>
				<Data name="datarx">
					<value>2264595.0</value>
				</Data>
				<Data name="datatx">
					<value>775236.0</value>
				</Data>
				<Data name="rssi">
					<value>-124.0</value>
				</Data>
				<Data name="rsrq">
					<value>-13.0</value>
				</Data>
				<Data name="rssnr">
					<value>-6.0</value>
				</Data>
				<Data name="lat">
					<value>51.75047796</value>
				</Data>
				<Data name="long">
					<value>-0.239101993</value>
				</Data>
				<Data name="Dustance (m)">
					<value>291.589</value>
				</Data>
				<Data name="unnamed (1)">
				</Data>
				<Data name="unnamed (2)">
				</Data>
				<Data name="unnamed (3)">
				</Data>
				<Data name="unnamed (4)">
				</Data>
			</ExtendedData>
			<Point>
				<coordinates>-0.239101993,51.75047796,0</coordinates>
			</Point>
		</Placemark>
		<Placemark>
			<name>941.0</name>
			<description><![CDATA[sessionid: 8<br>report: 139<br>systime: -1284566854<br>datarx: 2264595<br>datatx: 775236<br>rssi: -124<br>rsrq: -13<br>rssnr: -6<br>lat: 51.75047229<br>long: -0.239092566<br>Dustance (m): 291.751<br>unnamed (1): <br>unnamed (2): <br>unnamed (3): <br>unnamed (4):]]></description>
			<styleUrl>#icon-1739-A52714</styleUrl>
			<ExtendedData>
				<Data name="sessionid">
					<value>8.0</value>
				</Data>
				<Data name="report">
					<value>139.0</value>
				</Data>
				<Data name="systime">
					<value>-1.284566854E9</value>
				</Data>
				<Data name="datarx">
					<value>2264595.0</value>
				</Data>
				<Data name="datatx">
					<value>775236.0</value>
				</Data>
				<Data name="rssi">
					<value>-124.0</value>
				</Data>
				<Data name="rsrq">
					<value>-13.0</value>
				</Data>
				<Data name="rssnr">
					<value>-6.0</value>
				</Data>
				<Data name="lat">
					<value>51.75047229</value>
				</Data>
				<Data name="long">
					<value>-0.239092566</value>
				</Data>
				<Data name="Dustance (m)">
					<value>291.751</value>
				</Data>
				<Data name="unnamed (1)">
				</Data>
				<Data name="unnamed (2)">
				</Data>
				<Data name="unnamed (3)">
				</Data>
				<Data name="unnamed (4)">
				</Data>
			</ExtendedData>
			<Point>
				<coordinates>-0.239092566,51.75047229,0</coordinates>
			</Point>
		</Placemark>
		<Placemark>
			<name>942.0</name>
			<description><![CDATA[sessionid: 8<br>report: 140<br>systime: -1284565844<br>datarx: 2264595<br>datatx: 775236<br>rssi: -123<br>rsrq: -10<br>rssnr: 1<br>lat: 51.75046815<br>long: -0.239081908<br>Dustance (m): 292.078<br>unnamed (1): <br>unnamed (2): <br>unnamed (3): <br>unnamed (4):]]></description>
			<styleUrl>#icon-1739-A52714</styleUrl>
			<ExtendedData>
				<Data name="sessionid">
					<value>8.0</value>
				</Data>
				<Data name="report">
					<value>140.0</value>
				</Data>
				<Data name="systime">
					<value>-1.284565844E9</value>
				</Data>
				<Data name="datarx">
					<value>2264595.0</value>
				</Data>
				<Data name="datatx">
					<value>775236.0</value>
				</Data>
				<Data name="rssi">
					<value>-123.0</value>
				</Data>
				<Data name="rsrq">
					<value>-10.0</value>
				</Data>
				<Data name="rssnr">
					<value>1.0</value>
				</Data>
				<Data name="lat">
					<value>51.75046815</value>
				</Data>
				<Data name="long">
					<value>-0.239081908</value>
				</Data>
				<Data name="Dustance (m)">
					<value>292.078</value>
				</Data>
				<Data name="unnamed (1)">
				</Data>
				<Data name="unnamed (2)">
				</Data>
				<Data name="unnamed (3)">
				</Data>
				<Data name="unnamed (4)">
				</Data>
			</ExtendedData>
			<Point>
				<coordinates>-0.239081908,51.75046815,0</coordinates>
			</Point>
		</Placemark>
		<Placemark>
			<name>943.0</name>
			<description><![CDATA[sessionid: 8<br>report: 141<br>systime: -1284564855<br>datarx: 2264595<br>datatx: 775236<br>rssi: -123<br>rsrq: -10<br>rssnr: 1<br>lat: 51.75046691<br>long: -0.239060578<br>Dustance (m): 293.386<br>unnamed (1): <br>unnamed (2): <br>unnamed (3): <br>unnamed (4):]]></description>
			<styleUrl>#icon-1739-A52714</styleUrl>
			<ExtendedData>
				<Data name="sessionid">
					<value>8.0</value>
				</Data>
				<Data name="report">
					<value>141.0</value>
				</Data>
				<Data name="systime">
					<value>-1.284564855E9</value>
				</Data>
				<Data name="datarx">
					<value>2264595.0</value>
				</Data>
				<Data name="datatx">
					<value>775236.0</value>
				</Data>
				<Data name="rssi">
					<value>-123.0</value>
				</Data>
				<Data name="rsrq">
					<value>-10.0</value>
				</Data>
				<Data name="rssnr">
					<value>1.0</value>
				</Data>
				<Data name="lat">
					<value>51.75046691</value>
				</Data>
				<Data name="long">
					<value>-0.239060578</value>
				</Data>
				<Data name="Dustance (m)">
					<value>293.386</value>
				</Data>
				<Data name="unnamed (1)">
				</Data>
				<Data name="unnamed (2)">
				</Data>
				<Data name="unnamed (3)">
				</Data>
				<Data name="unnamed (4)">
				</Data>
			</ExtendedData>
			<Point>
				<coordinates>-0.239060578,51.75046691,0</coordinates>
			</Point>
		</Placemark>
		<Placemark>
			<name>944.0</name>
			<description><![CDATA[sessionid: 8<br>report: 142<br>systime: -1284563861<br>datarx: 2264595<br>datatx: 775236<br>rssi: -120<br>rsrq: -11<br>rssnr: -2<br>lat: 51.75047118<br>long: -0.239037695<br>Dustance (m): 294.856<br>unnamed (1): <br>unnamed (2): <br>unnamed (3): <br>unnamed (4):]]></description>
			<styleUrl>#icon-1739-A52714</styleUrl>
			<ExtendedData>
				<Data name="sessionid">
					<value>8.0</value>
				</Data>
				<Data name="report">
					<value>142.0</value>
				</Data>
				<Data name="systime">
					<value>-1.284563861E9</value>
				</Data>
				<Data name="datarx">
					<value>2264595.0</value>
				</Data>
				<Data name="datatx">
					<value>775236.0</value>
				</Data>
				<Data name="rssi">
					<value>-120.0</value>
				</Data>
				<Data name="rsrq">
					<value>-11.0</value>
				</Data>
				<Data name="rssnr">
					<value>-2.0</value>
				</Data>
				<Data name="lat">
					<value>51.75047118</value>
				</Data>
				<Data name="long">
					<value>-0.239037695</value>
				</Data>
				<Data name="Dustance (m)">
					<value>294.856</value>
				</Data>
				<Data name="unnamed (1)">
				</Data>
				<Data name="unnamed (2)">
				</Data>
				<Data name="unnamed (3)">
				</Data>
				<Data name="unnamed (4)">
				</Data>
			</ExtendedData>
			<Point>
				<coordinates>-0.239037695,51.75047118000001,0</coordinates>
			</Point>
		</Placemark>
		<Placemark>
			<name>945.0</name>
			<description><![CDATA[sessionid: 8<br>report: 143<br>systime: -1284562859<br>datarx: 2264595<br>datatx: 775236<br>rssi: -120<br>rsrq: -11<br>rssnr: -2<br>lat: 51.75047394<br>long: -0.239018154<br>Dustance (m): 296.164<br>unnamed (1): <br>unnamed (2): <br>unnamed (3): <br>unnamed (4):]]></description>
			<styleUrl>#icon-1739-A52714</styleUrl>
			<ExtendedData>
				<Data name="sessionid">
					<value>8.0</value>
				</Data>
				<Data name="report">
					<value>143.0</value>
				</Data>
				<Data name="systime">
					<value>-1.284562859E9</value>
				</Data>
				<Data name="datarx">
					<value>2264595.0</value>
				</Data>
				<Data name="datatx">
					<value>775236.0</value>
				</Data>
				<Data name="rssi">
					<value>-120.0</value>
				</Data>
				<Data name="rsrq">
					<value>-11.0</value>
				</Data>
				<Data name="rssnr">
					<value>-2.0</value>
				</Data>
				<Data name="lat">
					<value>51.75047394</value>
				</Data>
				<Data name="long">
					<value>-0.239018154</value>
				</Data>
				<Data name="Dustance (m)">
					<value>296.164</value>
				</Data>
				<Data name="unnamed (1)">
				</Data>
				<Data name="unnamed (2)">
				</Data>
				<Data name="unnamed (3)">
				</Data>
				<Data name="unnamed (4)">
				</Data>
			</ExtendedData>
			<Point>
				<coordinates>-0.239018154,51.75047394,0</coordinates>
			</Point>
		</Placemark>
		<Placemark>
			<name>946.0</name>
			<description><![CDATA[sessionid: 8<br>report: 144<br>systime: -1284561862<br>datarx: 2264595<br>datatx: 775236<br>rssi: -120<br>rsrq: -11<br>rssnr: -2<br>lat: 51.75047504<br>long: -0.238998225<br>Dustance (m): 297.472<br>unnamed (1): <br>unnamed (2): <br>unnamed (3): <br>unnamed (4):]]></description>
			<styleUrl>#icon-1739-A52714</styleUrl>
			<ExtendedData>
				<Data name="sessionid">
					<value>8.0</value>
				</Data>
				<Data name="report">
					<value>144.0</value>
				</Data>
				<Data name="systime">
					<value>-1.284561862E9</value>
				</Data>
				<Data name="datarx">
					<value>2264595.0</value>
				</Data>
				<Data name="datatx">
					<value>775236.0</value>
				</Data>
				<Data name="rssi">
					<value>-120.0</value>
				</Data>
				<Data name="rsrq">
					<value>-11.0</value>
				</Data>
				<Data name="rssnr">
					<value>-2.0</value>
				</Data>
				<Data name="lat">
					<value>51.75047504</value>
				</Data>
				<Data name="long">
					<value>-0.238998225</value>
				</Data>
				<Data name="Dustance (m)">
					<value>297.472</value>
				</Data>
				<Data name="unnamed (1)">
				</Data>
				<Data name="unnamed (2)">
				</Data>
				<Data name="unnamed (3)">
				</Data>
				<Data name="unnamed (4)">
				</Data>
			</ExtendedData>
			<Point>
				<coordinates>-0.238998225,51.75047504,0</coordinates>
			</Point>
		</Placemark>
		<Placemark>
			<name>947.0</name>
			<description><![CDATA[sessionid: 8<br>report: 145<br>systime: -1284560844<br>datarx: 2264595<br>datatx: 775236<br>rssi: -129<br>rsrq: -15<br>rssnr: -3<br>lat: 51.75047513<br>long: -0.238974728<br>Dustance (m): 298.95<br>unnamed (1): <br>unnamed (2): <br>unnamed (3): <br>unnamed (4):]]></description>
			<styleUrl>#icon-1739-A52714</styleUrl>
			<ExtendedData>
				<Data name="sessionid">
					<value>8.0</value>
				</Data>
				<Data name="report">
					<value>145.0</value>
				</Data>
				<Data name="systime">
					<value>-1.284560844E9</value>
				</Data>
				<Data name="datarx">
					<value>2264595.0</value>
				</Data>
				<Data name="datatx">
					<value>775236.0</value>
				</Data>
				<Data name="rssi">
					<value>-129.0</value>
				</Data>
				<Data name="rsrq">
					<value>-15.0</value>
				</Data>
				<Data name="rssnr">
					<value>-3.0</value>
				</Data>
				<Data name="lat">
					<value>51.75047513</value>
				</Data>
				<Data name="long">
					<value>-0.238974728</value>
				</Data>
				<Data name="Dustance (m)">
					<value>298.95</value>
				</Data>
				<Data name="unnamed (1)">
				</Data>
				<Data name="unnamed (2)">
				</Data>
				<Data name="unnamed (3)">
				</Data>
				<Data name="unnamed (4)">
				</Data>
			</ExtendedData>
			<Point>
				<coordinates>-0.238974728,51.75047513,0</coordinates>
			</Point>
		</Placemark>
		<Placemark>
			<name>948.0</name>
			<description><![CDATA[sessionid: 8<br>report: 146<br>systime: -1284559856<br>datarx: 2264595<br>datatx: 775236<br>rssi: -129<br>rsrq: -15<br>rssnr: -3<br>lat: 51.75047124<br>long: -0.238954526<br>Dustance (m): 299.784<br>unnamed (1): <br>unnamed (2): <br>unnamed (3): <br>unnamed (4):]]></description>
			<styleUrl>#icon-1739-A52714</styleUrl>
			<ExtendedData>
				<Data name="sessionid">
					<value>8.0</value>
				</Data>
				<Data name="report">
					<value>146.0</value>
				</Data>
				<Data name="systime">
					<value>-1.284559856E9</value>
				</Data>
				<Data name="datarx">
					<value>2264595.0</value>
				</Data>
				<Data name="datatx">
					<value>775236.0</value>
				</Data>
				<Data name="rssi">
					<value>-129.0</value>
				</Data>
				<Data name="rsrq">
					<value>-15.0</value>
				</Data>
				<Data name="rssnr">
					<value>-3.0</value>
				</Data>
				<Data name="lat">
					<value>51.75047124</value>
				</Data>
				<Data name="long">
					<value>-0.238954526</value>
				</Data>
				<Data name="Dustance (m)">
					<value>299.784</value>
				</Data>
				<Data name="unnamed (1)">
				</Data>
				<Data name="unnamed (2)">
				</Data>
				<Data name="unnamed (3)">
				</Data>
				<Data name="unnamed (4)">
				</Data>
			</ExtendedData>
			<Point>
				<coordinates>-0.238954526,51.75047124000001,0</coordinates>
			</Point>
		</Placemark>
		<Placemark>
			<name>949.0</name>
			<description><![CDATA[sessionid: 8<br>report: 147<br>systime: -1284558828<br>datarx: 2264595<br>datatx: 775236<br>rssi: -129<br>rsrq: -15<br>rssnr: -3<br>lat: 51.75046815<br>long: -0.238935807<br>Dustance (m): 300.78<br>unnamed (1): <br>unnamed (2): <br>unnamed (3): <br>unnamed (4):]]></description>
			<styleUrl>#icon-1739-A52714</styleUrl>
			<ExtendedData>
				<Data name="sessionid">
					<value>8.0</value>
				</Data>
				<Data name="report">
					<value>147.0</value>
				</Data>
				<Data name="systime">
					<value>-1.284558828E9</value>
				</Data>
				<Data name="datarx">
					<value>2264595.0</value>
				</Data>
				<Data name="datatx">
					<value>775236.0</value>
				</Data>
				<Data name="rssi">
					<value>-129.0</value>
				</Data>
				<Data name="rsrq">
					<value>-15.0</value>
				</Data>
				<Data name="rssnr">
					<value>-3.0</value>
				</Data>
				<Data name="lat">
					<value>51.75046815</value>
				</Data>
				<Data name="long">
					<value>-0.238935807</value>
				</Data>
				<Data name="Dustance (m)">
					<value>300.78</value>
				</Data>
				<Data name="unnamed (1)">
				</Data>
				<Data name="unnamed (2)">
				</Data>
				<Data name="unnamed (3)">
				</Data>
				<Data name="unnamed (4)">
				</Data>
			</ExtendedData>
			<Point>
				<coordinates>-0.238935807,51.75046815,0</coordinates>
			</Point>
		</Placemark>
		<Placemark>
			<name>950.0</name>
			<description><![CDATA[sessionid: 8<br>report: 148<br>systime: -1284557836<br>datarx: 2264595<br>datatx: 775236<br>rssi: -127<br>rsrq: -14<br>rssnr: -2<br>lat: 51.75046614<br>long: -0.238923685<br>Dustance (m): 301.283<br>unnamed (1): <br>unnamed (2): <br>unnamed (3): <br>unnamed (4):]]></description>
			<styleUrl>#icon-1739-A52714</styleUrl>
			<ExtendedData>
				<Data name="sessionid">
					<value>8.0</value>
				</Data>
				<Data name="report">
					<value>148.0</value>
				</Data>
				<Data name="systime">
					<value>-1.284557836E9</value>
				</Data>
				<Data name="datarx">
					<value>2264595.0</value>
				</Data>
				<Data name="datatx">
					<value>775236.0</value>
				</Data>
				<Data name="rssi">
					<value>-127.0</value>
				</Data>
				<Data name="rsrq">
					<value>-14.0</value>
				</Data>
				<Data name="rssnr">
					<value>-2.0</value>
				</Data>
				<Data name="lat">
					<value>51.75046614</value>
				</Data>
				<Data name="long">
					<value>-0.238923685</value>
				</Data>
				<Data name="Dustance (m)">
					<value>301.283</value>
				</Data>
				<Data name="unnamed (1)">
				</Data>
				<Data name="unnamed (2)">
				</Data>
				<Data name="unnamed (3)">
				</Data>
				<Data name="unnamed (4)">
				</Data>
			</ExtendedData>
			<Point>
				<coordinates>-0.238923685,51.75046613999999,0</coordinates>
			</Point>
		</Placemark>
		<Placemark>
			<name>951.0</name>
			<description><![CDATA[sessionid: 8<br>report: 149<br>systime: -1284556835<br>datarx: 2264595<br>datatx: 775236<br>rssi: -127<br>rsrq: -14<br>rssnr: -2<br>lat: 51.75046593<br>long: -0.238904376<br>Dustance (m): 302.441<br>unnamed (1): <br>unnamed (2): <br>unnamed (3): <br>unnamed (4):]]></description>
			<styleUrl>#icon-1739-A52714</styleUrl>
			<ExtendedData>
				<Data name="sessionid">
					<value>8.0</value>
				</Data>
				<Data name="report">
					<value>149.0</value>
				</Data>
				<Data name="systime">
					<value>-1.284556835E9</value>
				</Data>
				<Data name="datarx">
					<value>2264595.0</value>
				</Data>
				<Data name="datatx">
					<value>775236.0</value>
				</Data>
				<Data name="rssi">
					<value>-127.0</value>
				</Data>
				<Data name="rsrq">
					<value>-14.0</value>
				</Data>
				<Data name="rssnr">
					<value>-2.0</value>
				</Data>
				<Data name="lat">
					<value>51.75046593</value>
				</Data>
				<Data name="long">
					<value>-0.238904376</value>
				</Data>
				<Data name="Dustance (m)">
					<value>302.441</value>
				</Data>
				<Data name="unnamed (1)">
				</Data>
				<Data name="unnamed (2)">
				</Data>
				<Data name="unnamed (3)">
				</Data>
				<Data name="unnamed (4)">
				</Data>
			</ExtendedData>
			<Point>
				<coordinates>-0.238904376,51.75046593,0</coordinates>
			</Point>
		</Placemark>
		<Placemark>
			<name>952.0</name>
			<description><![CDATA[sessionid: 8<br>report: 150<br>systime: -1284555856<br>datarx: 2264595<br>datatx: 775236<br>rssi: -115<br>rsrq: -12<br>rssnr: -5<br>lat: 51.75046751<br>long: -0.238879588<br>Dustance (m): 304.087<br>unnamed (1): <br>unnamed (2): <br>unnamed (3): <br>unnamed (4):]]></description>
			<styleUrl>#icon-1739-A52714</styleUrl>
			<ExtendedData>
				<Data name="sessionid">
					<value>8.0</value>
				</Data>
				<Data name="report">
					<value>150.0</value>
				</Data>
				<Data name="systime">
					<value>-1.284555856E9</value>
				</Data>
				<Data name="datarx">
					<value>2264595.0</value>
				</Data>
				<Data name="datatx">
					<value>775236.0</value>
				</Data>
				<Data name="rssi">
					<value>-115.0</value>
				</Data>
				<Data name="rsrq">
					<value>-12.0</value>
				</Data>
				<Data name="rssnr">
					<value>-5.0</value>
				</Data>
				<Data name="lat">
					<value>51.75046751</value>
				</Data>
				<Data name="long">
					<value>-0.238879588</value>
				</Data>
				<Data name="Dustance (m)">
					<value>304.087</value>
				</Data>
				<Data name="unnamed (1)">
				</Data>
				<Data name="unnamed (2)">
				</Data>
				<Data name="unnamed (3)">
				</Data>
				<Data name="unnamed (4)">
				</Data>
			</ExtendedData>
			<Point>
				<coordinates>-0.238879588,51.75046751,0</coordinates>
			</Point>
		</Placemark>
		<Placemark>
			<name>953.0</name>
			<description><![CDATA[sessionid: 8<br>report: 151<br>systime: -1284554853<br>datarx: 2264595<br>datatx: 775236<br>rssi: -115<br>rsrq: -12<br>rssnr: -5<br>lat: 51.75046929<br>long: -0.23886021<br>Dustance (m): 305.248<br>unnamed (1): <br>unnamed (2): <br>unnamed (3): <br>unnamed (4):]]></description>
			<styleUrl>#icon-1739-A52714</styleUrl>
			<ExtendedData>
				<Data name="sessionid">
					<value>8.0</value>
				</Data>
				<Data name="report">
					<value>151.0</value>
				</Data>
				<Data name="systime">
					<value>-1.284554853E9</value>
				</Data>
				<Data name="datarx">
					<value>2264595.0</value>
				</Data>
				<Data name="datatx">
					<value>775236.0</value>
				</Data>
				<Data name="rssi">
					<value>-115.0</value>
				</Data>
				<Data name="rsrq">
					<value>-12.0</value>
				</Data>
				<Data name="rssnr">
					<value>-5.0</value>
				</Data>
				<Data name="lat">
					<value>51.75046929</value>
				</Data>
				<Data name="long">
					<value>-0.23886021</value>
				</Data>
				<Data name="Dustance (m)">
					<value>305.248</value>
				</Data>
				<Data name="unnamed (1)">
				</Data>
				<Data name="unnamed (2)">
				</Data>
				<Data name="unnamed (3)">
				</Data>
				<Data name="unnamed (4)">
				</Data>
			</ExtendedData>
			<Point>
				<coordinates>-0.23886021,51.75046929,0</coordinates>
			</Point>
		</Placemark>
		<Placemark>
			<name>954.0</name>
			<description><![CDATA[sessionid: 8<br>report: 152<br>systime: -1284553840<br>datarx: 2264595<br>datatx: 775236<br>rssi: -110<br>rsrq: -10<br>rssnr: 1<br>lat: 51.75047039<br>long: -0.238839905<br>Dustance (m): 306.565<br>unnamed (1): <br>unnamed (2): <br>unnamed (3): <br>unnamed (4):]]></description>
			<styleUrl>#icon-1739-A52714</styleUrl>
			<ExtendedData>
				<Data name="sessionid">
					<value>8.0</value>
				</Data>
				<Data name="report">
					<value>152.0</value>
				</Data>
				<Data name="systime">
					<value>-1.28455384E9</value>
				</Data>
				<Data name="datarx">
					<value>2264595.0</value>
				</Data>
				<Data name="datatx">
					<value>775236.0</value>
				</Data>
				<Data name="rssi">
					<value>-110.0</value>
				</Data>
				<Data name="rsrq">
					<value>-10.0</value>
				</Data>
				<Data name="rssnr">
					<value>1.0</value>
				</Data>
				<Data name="lat">
					<value>51.75047039</value>
				</Data>
				<Data name="long">
					<value>-0.238839905</value>
				</Data>
				<Data name="Dustance (m)">
					<value>306.565</value>
				</Data>
				<Data name="unnamed (1)">
				</Data>
				<Data name="unnamed (2)">
				</Data>
				<Data name="unnamed (3)">
				</Data>
				<Data name="unnamed (4)">
				</Data>
			</ExtendedData>
			<Point>
				<coordinates>-0.238839905,51.75047039,0</coordinates>
			</Point>
		</Placemark>
		<Placemark>
			<name>955.0</name>
			<description><![CDATA[sessionid: 8<br>report: 153<br>systime: -1284552841<br>datarx: 2264595<br>datatx: 775236<br>rssi: -110<br>rsrq: -10<br>rssnr: 1<br>lat: 51.75047003<br>long: -0.238821142<br>Dustance (m): 307.727<br>unnamed (1): <br>unnamed (2): <br>unnamed (3): <br>unnamed (4):]]></description>
			<styleUrl>#icon-1739-A52714</styleUrl>
			<ExtendedData>
				<Data name="sessionid">
					<value>8.0</value>
				</Data>
				<Data name="report">
					<value>153.0</value>
				</Data>
				<Data name="systime">
					<value>-1.284552841E9</value>
				</Data>
				<Data name="datarx">
					<value>2264595.0</value>
				</Data>
				<Data name="datatx">
					<value>775236.0</value>
				</Data>
				<Data name="rssi">
					<value>-110.0</value>
				</Data>
				<Data name="rsrq">
					<value>-10.0</value>
				</Data>
				<Data name="rssnr">
					<value>1.0</value>
				</Data>
				<Data name="lat">
					<value>51.75047003</value>
				</Data>
				<Data name="long">
					<value>-0.238821142</value>
				</Data>
				<Data name="Dustance (m)">
					<value>307.727</value>
				</Data>
				<Data name="unnamed (1)">
				</Data>
				<Data name="unnamed (2)">
				</Data>
				<Data name="unnamed (3)">
				</Data>
				<Data name="unnamed (4)">
				</Data>
			</ExtendedData>
			<Point>
				<coordinates>-0.238821142,51.75047003,0</coordinates>
			</Point>
		</Placemark>
		<Placemark>
			<name>956.0</name>
			<description><![CDATA[sessionid: 8<br>report: 154<br>systime: -1284551830<br>datarx: 2264595<br>datatx: 775236<br>rssi: -110<br>rsrq: -10<br>rssnr: 1<br>lat: 51.75047075<br>long: -0.238801979<br>Dustance (m): 308.892<br>unnamed (1): <br>unnamed (2): <br>unnamed (3): <br>unnamed (4):]]></description>
			<styleUrl>#icon-1739-A52714</styleUrl>
			<ExtendedData>
				<Data name="sessionid">
					<value>8.0</value>
				</Data>
				<Data name="report">
					<value>154.0</value>
				</Data>
				<Data name="systime">
					<value>-1.28455183E9</value>
				</Data>
				<Data name="datarx">
					<value>2264595.0</value>
				</Data>
				<Data name="datatx">
					<value>775236.0</value>
				</Data>
				<Data name="rssi">
					<value>-110.0</value>
				</Data>
				<Data name="rsrq">
					<value>-10.0</value>
				</Data>
				<Data name="rssnr">
					<value>1.0</value>
				</Data>
				<Data name="lat">
					<value>51.75047075</value>
				</Data>
				<Data name="long">
					<value>-0.238801979</value>
				</Data>
				<Data name="Dustance (m)">
					<value>308.892</value>
				</Data>
				<Data name="unnamed (1)">
				</Data>
				<Data name="unnamed (2)">
				</Data>
				<Data name="unnamed (3)">
				</Data>
				<Data name="unnamed (4)">
				</Data>
			</ExtendedData>
			<Point>
				<coordinates>-0.238801979,51.75047075,0</coordinates>
			</Point>
		</Placemark>
		<Placemark>
			<name>957.0</name>
			<description><![CDATA[sessionid: 8<br>report: 155<br>systime: -1284550845<br>datarx: 2264595<br>datatx: 775236<br>rssi: -115<br>rsrq: -13<br>rssnr: -5<br>lat: 51.75047048<br>long: -0.238779457<br>Dustance (m): 310.224<br>unnamed (1): <br>unnamed (2): <br>unnamed (3): <br>unnamed (4):]]></description>
			<styleUrl>#icon-1739-A52714</styleUrl>
			<ExtendedData>
				<Data name="sessionid">
					<value>8.0</value>
				</Data>
				<Data name="report">
					<value>155.0</value>
				</Data>
				<Data name="systime">
					<value>-1.284550845E9</value>
				</Data>
				<Data name="datarx">
					<value>2264595.0</value>
				</Data>
				<Data name="datatx">
					<value>775236.0</value>
				</Data>
				<Data name="rssi">
					<value>-115.0</value>
				</Data>
				<Data name="rsrq">
					<value>-13.0</value>
				</Data>
				<Data name="rssnr">
					<value>-5.0</value>
				</Data>
				<Data name="lat">
					<value>51.75047048</value>
				</Data>
				<Data name="long">
					<value>-0.238779457</value>
				</Data>
				<Data name="Dustance (m)">
					<value>310.224</value>
				</Data>
				<Data name="unnamed (1)">
				</Data>
				<Data name="unnamed (2)">
				</Data>
				<Data name="unnamed (3)">
				</Data>
				<Data name="unnamed (4)">
				</Data>
			</ExtendedData>
			<Point>
				<coordinates>-0.238779457,51.75047048,0</coordinates>
			</Point>
		</Placemark>
		<Placemark>
			<name>958.0</name>
			<description><![CDATA[sessionid: 8<br>report: 156<br>systime: -1284549844<br>datarx: 2264595<br>datatx: 775236<br>rssi: -115<br>rsrq: -13<br>rssnr: -5<br>lat: 51.75047039<br>long: -0.238759607<br>Dustance (m): 311.391<br>unnamed (1): <br>unnamed (2): <br>unnamed (3): <br>unnamed (4):]]></description>
			<styleUrl>#icon-1739-A52714</styleUrl>
			<ExtendedData>
				<Data name="sessionid">
					<value>8.0</value>
				</Data>
				<Data name="report">
					<value>156.0</value>
				</Data>
				<Data name="systime">
					<value>-1.284549844E9</value>
				</Data>
				<Data name="datarx">
					<value>2264595.0</value>
				</Data>
				<Data name="datatx">
					<value>775236.0</value>
				</Data>
				<Data name="rssi">
					<value>-115.0</value>
				</Data>
				<Data name="rsrq">
					<value>-13.0</value>
				</Data>
				<Data name="rssnr">
					<value>-5.0</value>
				</Data>
				<Data name="lat">
					<value>51.75047039</value>
				</Data>
				<Data name="long">
					<value>-0.238759607</value>
				</Data>
				<Data name="Dustance (m)">
					<value>311.391</value>
				</Data>
				<Data name="unnamed (1)">
				</Data>
				<Data name="unnamed (2)">
				</Data>
				<Data name="unnamed (3)">
				</Data>
				<Data name="unnamed (4)">
				</Data>
			</ExtendedData>
			<Point>
				<coordinates>-0.238759607,51.75047039,0</coordinates>
			</Point>
		</Placemark>
		<Placemark>
			<name>959.0</name>
			<description><![CDATA[sessionid: 8<br>report: 157<br>systime: -1284548844<br>datarx: 2264595<br>datatx: 775236<br>rssi: -115<br>rsrq: -13<br>rssnr: -5<br>lat: 51.75046948<br>long: -0.23873753<br>Dustance (m): 312.727<br>unnamed (1): <br>unnamed (2): <br>unnamed (3): <br>unnamed (4):]]></description>
			<styleUrl>#icon-1739-A52714</styleUrl>
			<ExtendedData>
				<Data name="sessionid">
					<value>8.0</value>
				</Data>
				<Data name="report">
					<value>157.0</value>
				</Data>
				<Data name="systime">
					<value>-1.284548844E9</value>
				</Data>
				<Data name="datarx">
					<value>2264595.0</value>
				</Data>
				<Data name="datatx">
					<value>775236.0</value>
				</Data>
				<Data name="rssi">
					<value>-115.0</value>
				</Data>
				<Data name="rsrq">
					<value>-13.0</value>
				</Data>
				<Data name="rssnr">
					<value>-5.0</value>
				</Data>
				<Data name="lat">
					<value>51.75046948</value>
				</Data>
				<Data name="long">
					<value>-0.23873753</value>
				</Data>
				<Data name="Dustance (m)">
					<value>312.727</value>
				</Data>
				<Data name="unnamed (1)">
				</Data>
				<Data name="unnamed (2)">
				</Data>
				<Data name="unnamed (3)">
				</Data>
				<Data name="unnamed (4)">
				</Data>
			</ExtendedData>
			<Point>
				<coordinates>-0.23873753,51.75046948,0</coordinates>
			</Point>
		</Placemark>
		<Placemark>
			<name>960.0</name>
			<description><![CDATA[sessionid: 8<br>report: 158<br>systime: -1284547846<br>datarx: 2264595<br>datatx: 775236<br>rssi: -115<br>rsrq: -13<br>rssnr: -5<br>lat: 51.75046781<br>long: -0.238719988<br>Dustance (m): 313.579<br>unnamed (1): <br>unnamed (2): <br>unnamed (3): <br>unnamed (4):]]></description>
			<styleUrl>#icon-1739-A52714</styleUrl>
			<ExtendedData>
				<Data name="sessionid">
					<value>8.0</value>
				</Data>
				<Data name="report">
					<value>158.0</value>
				</Data>
				<Data name="systime">
					<value>-1.284547846E9</value>
				</Data>
				<Data name="datarx">
					<value>2264595.0</value>
				</Data>
				<Data name="datatx">
					<value>775236.0</value>
				</Data>
				<Data name="rssi">
					<value>-115.0</value>
				</Data>
				<Data name="rsrq">
					<value>-13.0</value>
				</Data>
				<Data name="rssnr">
					<value>-5.0</value>
				</Data>
				<Data name="lat">
					<value>51.75046781</value>
				</Data>
				<Data name="long">
					<value>-0.238719988</value>
				</Data>
				<Data name="Dustance (m)">
					<value>313.579</value>
				</Data>
				<Data name="unnamed (1)">
				</Data>
				<Data name="unnamed (2)">
				</Data>
				<Data name="unnamed (3)">
				</Data>
				<Data name="unnamed (4)">
				</Data>
			</ExtendedData>
			<Point>
				<coordinates>-0.238719988,51.75046781,0</coordinates>
			</Point>
		</Placemark>
		<Placemark>
			<name>961.0</name>
			<description><![CDATA[sessionid: 8<br>report: 159<br>systime: -1284546852<br>datarx: 2264595<br>datatx: 775236<br>rssi: -115<br>rsrq: -13<br>rssnr: -5<br>lat: 51.75046764<br>long: -0.238701185<br>Dustance (m): 314.751<br>unnamed (1): <br>unnamed (2): <br>unnamed (3): <br>unnamed (4):]]></description>
			<styleUrl>#icon-1739-A52714</styleUrl>
			<ExtendedData>
				<Data name="sessionid">
					<value>8.0</value>
				</Data>
				<Data name="report">
					<value>159.0</value>
				</Data>
				<Data name="systime">
					<value>-1.284546852E9</value>
				</Data>
				<Data name="datarx">
					<value>2264595.0</value>
				</Data>
				<Data name="datatx">
					<value>775236.0</value>
				</Data>
				<Data name="rssi">
					<value>-115.0</value>
				</Data>
				<Data name="rsrq">
					<value>-13.0</value>
				</Data>
				<Data name="rssnr">
					<value>-5.0</value>
				</Data>
				<Data name="lat">
					<value>51.75046764</value>
				</Data>
				<Data name="long">
					<value>-0.238701185</value>
				</Data>
				<Data name="Dustance (m)">
					<value>314.751</value>
				</Data>
				<Data name="unnamed (1)">
				</Data>
				<Data name="unnamed (2)">
				</Data>
				<Data name="unnamed (3)">
				</Data>
				<Data name="unnamed (4)">
				</Data>
			</ExtendedData>
			<Point>
				<coordinates>-0.238701185,51.75046764,0</coordinates>
			</Point>
		</Placemark>
		<Placemark>
			<name>962.0</name>
			<description><![CDATA[sessionid: 8<br>report: 160<br>systime: -1284545829<br>datarx: 2264595<br>datatx: 775236<br>rssi: -115<br>rsrq: -14<br>rssnr: -1<br>lat: 51.7504666<br>long: -0.23868539<br>Dustance (m): 315.607<br>unnamed (1): <br>unnamed (2): <br>unnamed (3): <br>unnamed (4):]]></description>
			<styleUrl>#icon-1739-A52714</styleUrl>
			<ExtendedData>
				<Data name="sessionid">
					<value>8.0</value>
				</Data>
				<Data name="report">
					<value>160.0</value>
				</Data>
				<Data name="systime">
					<value>-1.284545829E9</value>
				</Data>
				<Data name="datarx">
					<value>2264595.0</value>
				</Data>
				<Data name="datatx">
					<value>775236.0</value>
				</Data>
				<Data name="rssi">
					<value>-115.0</value>
				</Data>
				<Data name="rsrq">
					<value>-14.0</value>
				</Data>
				<Data name="rssnr">
					<value>-1.0</value>
				</Data>
				<Data name="lat">
					<value>51.7504666</value>
				</Data>
				<Data name="long">
					<value>-0.23868539</value>
				</Data>
				<Data name="Dustance (m)">
					<value>315.607</value>
				</Data>
				<Data name="unnamed (1)">
				</Data>
				<Data name="unnamed (2)">
				</Data>
				<Data name="unnamed (3)">
				</Data>
				<Data name="unnamed (4)">
				</Data>
			</ExtendedData>
			<Point>
				<coordinates>-0.23868539,51.7504666,0</coordinates>
			</Point>
		</Placemark>
		<Placemark>
			<name>963.0</name>
			<description><![CDATA[sessionid: 8<br>report: 161<br>systime: -1284544861<br>datarx: 2264595<br>datatx: 775236<br>rssi: -115<br>rsrq: -14<br>rssnr: -1<br>lat: 51.75046388<br>long: -0.238674045<br>Dustance (m): 316.129<br>unnamed (1): <br>unnamed (2): <br>unnamed (3): <br>unnamed (4):]]></description>
			<styleUrl>#icon-1739-A52714</styleUrl>
			<ExtendedData>
				<Data name="sessionid">
					<value>8.0</value>
				</Data>
				<Data name="report">
					<value>161.0</value>
				</Data>
				<Data name="systime">
					<value>-1.284544861E9</value>
				</Data>
				<Data name="datarx">
					<value>2264595.0</value>
				</Data>
				<Data name="datatx">
					<value>775236.0</value>
				</Data>
				<Data name="rssi">
					<value>-115.0</value>
				</Data>
				<Data name="rsrq">
					<value>-14.0</value>
				</Data>
				<Data name="rssnr">
					<value>-1.0</value>
				</Data>
				<Data name="lat">
					<value>51.75046388</value>
				</Data>
				<Data name="long">
					<value>-0.238674045</value>
				</Data>
				<Data name="Dustance (m)">
					<value>316.129</value>
				</Data>
				<Data name="unnamed (1)">
				</Data>
				<Data name="unnamed (2)">
				</Data>
				<Data name="unnamed (3)">
				</Data>
				<Data name="unnamed (4)">
				</Data>
			</ExtendedData>
			<Point>
				<coordinates>-0.238674045,51.75046388,0</coordinates>
			</Point>
		</Placemark>
		<Placemark>
			<name>964.0</name>
			<description><![CDATA[sessionid: 8<br>report: 162<br>systime: -1284543832<br>datarx: 2264804<br>datatx: 775368<br>rssi: -115<br>rsrq: -14<br>rssnr: -1<br>lat: 51.75046105<br>long: -0.238662996<br>Dustance (m): 316.653<br>unnamed (1): <br>unnamed (2): <br>unnamed (3): <br>unnamed (4):]]></description>
			<styleUrl>#icon-1739-A52714</styleUrl>
			<ExtendedData>
				<Data name="sessionid">
					<value>8.0</value>
				</Data>
				<Data name="report">
					<value>162.0</value>
				</Data>
				<Data name="systime">
					<value>-1.284543832E9</value>
				</Data>
				<Data name="datarx">
					<value>2264804.0</value>
				</Data>
				<Data name="datatx">
					<value>775368.0</value>
				</Data>
				<Data name="rssi">
					<value>-115.0</value>
				</Data>
				<Data name="rsrq">
					<value>-14.0</value>
				</Data>
				<Data name="rssnr">
					<value>-1.0</value>
				</Data>
				<Data name="lat">
					<value>51.75046105</value>
				</Data>
				<Data name="long">
					<value>-0.238662996</value>
				</Data>
				<Data name="Dustance (m)">
					<value>316.653</value>
				</Data>
				<Data name="unnamed (1)">
				</Data>
				<Data name="unnamed (2)">
				</Data>
				<Data name="unnamed (3)">
				</Data>
				<Data name="unnamed (4)">
				</Data>
			</ExtendedData>
			<Point>
				<coordinates>-0.238662996,51.75046104999999,0</coordinates>
			</Point>
		</Placemark>
		<Placemark>
			<name>965.0</name>
			<description><![CDATA[sessionid: 8<br>report: 163<br>systime: -1284542831<br>datarx: 2264804<br>datatx: 775368<br>rssi: -109<br>rsrq: -11<br>rssnr: -1<br>lat: 51.75045872<br>long: -0.238650751<br>Dustance (m): 317.325<br>unnamed (1): <br>unnamed (2): <br>unnamed (3): <br>unnamed (4):]]></description>
			<styleUrl>#icon-1739-A52714</styleUrl>
			<ExtendedData>
				<Data name="sessionid">
					<value>8.0</value>
				</Data>
				<Data name="report">
					<value>163.0</value>
				</Data>
				<Data name="systime">
					<value>-1.284542831E9</value>
				</Data>
				<Data name="datarx">
					<value>2264804.0</value>
				</Data>
				<Data name="datatx">
					<value>775368.0</value>
				</Data>
				<Data name="rssi">
					<value>-109.0</value>
				</Data>
				<Data name="rsrq">
					<value>-11.0</value>
				</Data>
				<Data name="rssnr">
					<value>-1.0</value>
				</Data>
				<Data name="lat">
					<value>51.75045872</value>
				</Data>
				<Data name="long">
					<value>-0.238650751</value>
				</Data>
				<Data name="Dustance (m)">
					<value>317.325</value>
				</Data>
				<Data name="unnamed (1)">
				</Data>
				<Data name="unnamed (2)">
				</Data>
				<Data name="unnamed (3)">
				</Data>
				<Data name="unnamed (4)">
				</Data>
			</ExtendedData>
			<Point>
				<coordinates>-0.238650751,51.75045872,0</coordinates>
			</Point>
		</Placemark>
		<Placemark>
			<name>966.0</name>
			<description><![CDATA[sessionid: 8<br>report: 164<br>systime: -1284541845<br>datarx: 2264804<br>datatx: 775368<br>rssi: -109<br>rsrq: -11<br>rssnr: -1<br>lat: 51.75046301<br>long: -0.238633888<br>Dustance (m): 318.484<br>unnamed (1): <br>unnamed (2): <br>unnamed (3): <br>unnamed (4):]]></description>
			<styleUrl>#icon-1739-A52714</styleUrl>
			<ExtendedData>
				<Data name="sessionid">
					<value>8.0</value>
				</Data>
				<Data name="report">
					<value>164.0</value>
				</Data>
				<Data name="systime">
					<value>-1.284541845E9</value>
				</Data>
				<Data name="datarx">
					<value>2264804.0</value>
				</Data>
				<Data name="datatx">
					<value>775368.0</value>
				</Data>
				<Data name="rssi">
					<value>-109.0</value>
				</Data>
				<Data name="rsrq">
					<value>-11.0</value>
				</Data>
				<Data name="rssnr">
					<value>-1.0</value>
				</Data>
				<Data name="lat">
					<value>51.75046301</value>
				</Data>
				<Data name="long">
					<value>-0.238633888</value>
				</Data>
				<Data name="Dustance (m)">
					<value>318.484</value>
				</Data>
				<Data name="unnamed (1)">
				</Data>
				<Data name="unnamed (2)">
				</Data>
				<Data name="unnamed (3)">
				</Data>
				<Data name="unnamed (4)">
				</Data>
			</ExtendedData>
			<Point>
				<coordinates>-0.238633888,51.75046301,0</coordinates>
			</Point>
		</Placemark>
		<Placemark>
			<name>967.0</name>
			<description><![CDATA[sessionid: 8<br>report: 165<br>systime: -1284540826<br>datarx: 2264804<br>datatx: 775368<br>rssi: -109<br>rsrq: -11<br>rssnr: -1<br>lat: 51.75046453<br>long: -0.238613815<br>Dustance (m): 319.979<br>unnamed (1): <br>unnamed (2): <br>unnamed (3): <br>unnamed (4):]]></description>
			<styleUrl>#icon-1739-A52714</styleUrl>
			<ExtendedData>
				<Data name="sessionid">
					<value>8.0</value>
				</Data>
				<Data name="report">
					<value>165.0</value>
				</Data>
				<Data name="systime">
					<value>-1.284540826E9</value>
				</Data>
				<Data name="datarx">
					<value>2264804.0</value>
				</Data>
				<Data name="datatx">
					<value>775368.0</value>
				</Data>
				<Data name="rssi">
					<value>-109.0</value>
				</Data>
				<Data name="rsrq">
					<value>-11.0</value>
				</Data>
				<Data name="rssnr">
					<value>-1.0</value>
				</Data>
				<Data name="lat">
					<value>51.75046453</value>
				</Data>
				<Data name="long">
					<value>-0.238613815</value>
				</Data>
				<Data name="Dustance (m)">
					<value>319.979</value>
				</Data>
				<Data name="unnamed (1)">
				</Data>
				<Data name="unnamed (2)">
				</Data>
				<Data name="unnamed (3)">
				</Data>
				<Data name="unnamed (4)">
				</Data>
			</ExtendedData>
			<Point>
				<coordinates>-0.238613815,51.75046453,0</coordinates>
			</Point>
		</Placemark>
		<Placemark>
			<name>968.0</name>
			<description><![CDATA[sessionid: 8<br>report: 166<br>systime: -1284539845<br>datarx: 2264804<br>datatx: 775368<br>rssi: -111<br>rsrq: -12<br>rssnr: 0<br>lat: 51.75046498<br>long: -0.238596964<br>Dustance (m): 320.99<br>unnamed (1): <br>unnamed (2): <br>unnamed (3): <br>unnamed (4):]]></description>
			<styleUrl>#icon-1739-A52714</styleUrl>
			<ExtendedData>
				<Data name="sessionid">
					<value>8.0</value>
				</Data>
				<Data name="report">
					<value>166.0</value>
				</Data>
				<Data name="systime">
					<value>-1.284539845E9</value>
				</Data>
				<Data name="datarx">
					<value>2264804.0</value>
				</Data>
				<Data name="datatx">
					<value>775368.0</value>
				</Data>
				<Data name="rssi">
					<value>-111.0</value>
				</Data>
				<Data name="rsrq">
					<value>-12.0</value>
				</Data>
				<Data name="rssnr">
					<value>0.0</value>
				</Data>
				<Data name="lat">
					<value>51.75046498</value>
				</Data>
				<Data name="long">
					<value>-0.238596964</value>
				</Data>
				<Data name="Dustance (m)">
					<value>320.99</value>
				</Data>
				<Data name="unnamed (1)">
				</Data>
				<Data name="unnamed (2)">
				</Data>
				<Data name="unnamed (3)">
				</Data>
				<Data name="unnamed (4)">
				</Data>
			</ExtendedData>
			<Point>
				<coordinates>-0.238596964,51.75046498,0</coordinates>
			</Point>
		</Placemark>
		<Placemark>
			<name>969.0</name>
			<description><![CDATA[sessionid: 8<br>report: 167<br>systime: -1284538831<br>datarx: 2264804<br>datatx: 775368<br>rssi: -111<br>rsrq: -12<br>rssnr: 0<br>lat: 51.75046533<br>long: -0.238579727<br>Dustance (m): 322.003<br>unnamed (1): <br>unnamed (2): <br>unnamed (3): <br>unnamed (4):]]></description>
			<styleUrl>#icon-1739-A52714</styleUrl>
			<ExtendedData>
				<Data name="sessionid">
					<value>8.0</value>
				</Data>
				<Data name="report">
					<value>167.0</value>
				</Data>
				<Data name="systime">
					<value>-1.284538831E9</value>
				</Data>
				<Data name="datarx">
					<value>2264804.0</value>
				</Data>
				<Data name="datatx">
					<value>775368.0</value>
				</Data>
				<Data name="rssi">
					<value>-111.0</value>
				</Data>
				<Data name="rsrq">
					<value>-12.0</value>
				</Data>
				<Data name="rssnr">
					<value>0.0</value>
				</Data>
				<Data name="lat">
					<value>51.75046533</value>
				</Data>
				<Data name="long">
					<value>-0.238579727</value>
				</Data>
				<Data name="Dustance (m)">
					<value>322.003</value>
				</Data>
				<Data name="unnamed (1)">
				</Data>
				<Data name="unnamed (2)">
				</Data>
				<Data name="unnamed (3)">
				</Data>
				<Data name="unnamed (4)">
				</Data>
			</ExtendedData>
			<Point>
				<coordinates>-0.238579727,51.75046533,0</coordinates>
			</Point>
		</Placemark>
		<Placemark>
			<name>970.0</name>
			<description><![CDATA[sessionid: 8<br>report: 168<br>systime: -1284537856<br>datarx: 2264804<br>datatx: 775368<br>rssi: -111<br>rsrq: -12<br>rssnr: 0<br>lat: 51.75046651<br>long: -0.23855886<br>Dustance (m): 323.185<br>unnamed (1): <br>unnamed (2): <br>unnamed (3): <br>unnamed (4):]]></description>
			<styleUrl>#icon-1739-A52714</styleUrl>
			<ExtendedData>
				<Data name="sessionid">
					<value>8.0</value>
				</Data>
				<Data name="report">
					<value>168.0</value>
				</Data>
				<Data name="systime">
					<value>-1.284537856E9</value>
				</Data>
				<Data name="datarx">
					<value>2264804.0</value>
				</Data>
				<Data name="datatx">
					<value>775368.0</value>
				</Data>
				<Data name="rssi">
					<value>-111.0</value>
				</Data>
				<Data name="rsrq">
					<value>-12.0</value>
				</Data>
				<Data name="rssnr">
					<value>0.0</value>
				</Data>
				<Data name="lat">
					<value>51.75046651</value>
				</Data>
				<Data name="long">
					<value>-0.23855886</value>
				</Data>
				<Data name="Dustance (m)">
					<value>323.185</value>
				</Data>
				<Data name="unnamed (1)">
				</Data>
				<Data name="unnamed (2)">
				</Data>
				<Data name="unnamed (3)">
				</Data>
				<Data name="unnamed (4)">
				</Data>
			</ExtendedData>
			<Point>
				<coordinates>-0.23855886,51.75046651000001,0</coordinates>
			</Point>
		</Placemark>
		<Placemark>
			<name>971.0</name>
			<description><![CDATA[sessionid: 8<br>report: 169<br>systime: -1284536834<br>datarx: 2264804<br>datatx: 775368<br>rssi: -111<br>rsrq: -12<br>rssnr: -2<br>lat: 51.75046893<br>long: -0.23853491<br>Dustance (m): 324.852<br>unnamed (1): <br>unnamed (2): <br>unnamed (3): <br>unnamed (4):]]></description>
			<styleUrl>#icon-1739-A52714</styleUrl>
			<ExtendedData>
				<Data name="sessionid">
					<value>8.0</value>
				</Data>
				<Data name="report">
					<value>169.0</value>
				</Data>
				<Data name="systime">
					<value>-1.284536834E9</value>
				</Data>
				<Data name="datarx">
					<value>2264804.0</value>
				</Data>
				<Data name="datatx">
					<value>775368.0</value>
				</Data>
				<Data name="rssi">
					<value>-111.0</value>
				</Data>
				<Data name="rsrq">
					<value>-12.0</value>
				</Data>
				<Data name="rssnr">
					<value>-2.0</value>
				</Data>
				<Data name="lat">
					<value>51.75046893</value>
				</Data>
				<Data name="long">
					<value>-0.23853491</value>
				</Data>
				<Data name="Dustance (m)">
					<value>324.852</value>
				</Data>
				<Data name="unnamed (1)">
				</Data>
				<Data name="unnamed (2)">
				</Data>
				<Data name="unnamed (3)">
				</Data>
				<Data name="unnamed (4)">
				</Data>
			</ExtendedData>
			<Point>
				<coordinates>-0.23853491,51.75046893,0</coordinates>
			</Point>
		</Placemark>
		<Placemark>
			<name>972.0</name>
			<description><![CDATA[sessionid: 8<br>report: 170<br>systime: -1284535842<br>datarx: 2264804<br>datatx: 775368<br>rssi: -111<br>rsrq: -12<br>rssnr: -2<br>lat: 51.75047018<br>long: -0.238501439<br>Dustance (m): 327.029<br>unnamed (1): <br>unnamed (2): <br>unnamed (3): <br>unnamed (4):]]></description>
			<styleUrl>#icon-1739-A52714</styleUrl>
			<ExtendedData>
				<Data name="sessionid">
					<value>8.0</value>
				</Data>
				<Data name="report">
					<value>170.0</value>
				</Data>
				<Data name="systime">
					<value>-1.284535842E9</value>
				</Data>
				<Data name="datarx">
					<value>2264804.0</value>
				</Data>
				<Data name="datatx">
					<value>775368.0</value>
				</Data>
				<Data name="rssi">
					<value>-111.0</value>
				</Data>
				<Data name="rsrq">
					<value>-12.0</value>
				</Data>
				<Data name="rssnr">
					<value>-2.0</value>
				</Data>
				<Data name="lat">
					<value>51.75047018</value>
				</Data>
				<Data name="long">
					<value>-0.238501439</value>
				</Data>
				<Data name="Dustance (m)">
					<value>327.029</value>
				</Data>
				<Data name="unnamed (1)">
				</Data>
				<Data name="unnamed (2)">
				</Data>
				<Data name="unnamed (3)">
				</Data>
				<Data name="unnamed (4)">
				</Data>
			</ExtendedData>
			<Point>
				<coordinates>-0.238501439,51.75047018,0</coordinates>
			</Point>
		</Placemark>
		<Placemark>
			<name>973.0</name>
			<description><![CDATA[sessionid: 8<br>report: 171<br>systime: -1284534835<br>datarx: 2264804<br>datatx: 775368<br>rssi: -111<br>rsrq: -12<br>rssnr: -2<br>lat: 51.75046998<br>long: -0.238485953<br>Dustance (m): 328.045<br>unnamed (1): <br>unnamed (2): <br>unnamed (3): <br>unnamed (4):]]></description>
			<styleUrl>#icon-1739-A52714</styleUrl>
			<ExtendedData>
				<Data name="sessionid">
					<value>8.0</value>
				</Data>
				<Data name="report">
					<value>171.0</value>
				</Data>
				<Data name="systime">
					<value>-1.284534835E9</value>
				</Data>
				<Data name="datarx">
					<value>2264804.0</value>
				</Data>
				<Data name="datatx">
					<value>775368.0</value>
				</Data>
				<Data name="rssi">
					<value>-111.0</value>
				</Data>
				<Data name="rsrq">
					<value>-12.0</value>
				</Data>
				<Data name="rssnr">
					<value>-2.0</value>
				</Data>
				<Data name="lat">
					<value>51.75046998</value>
				</Data>
				<Data name="long">
					<value>-0.238485953</value>
				</Data>
				<Data name="Dustance (m)">
					<value>328.045</value>
				</Data>
				<Data name="unnamed (1)">
				</Data>
				<Data name="unnamed (2)">
				</Data>
				<Data name="unnamed (3)">
				</Data>
				<Data name="unnamed (4)">
				</Data>
			</ExtendedData>
			<Point>
				<coordinates>-0.238485953,51.75046997999999,0</coordinates>
			</Point>
		</Placemark>
		<Placemark>
			<name>974.0</name>
			<description><![CDATA[sessionid: 8<br>report: 172<br>systime: -1284533843<br>datarx: 2264804<br>datatx: 775368<br>rssi: -113<br>rsrq: -12<br>rssnr: 1<br>lat: 51.75046957<br>long: -0.238469427<br>Dustance (m): 329.063<br>unnamed (1): <br>unnamed (2): <br>unnamed (3): <br>unnamed (4):]]></description>
			<styleUrl>#icon-1739-A52714</styleUrl>
			<ExtendedData>
				<Data name="sessionid">
					<value>8.0</value>
				</Data>
				<Data name="report">
					<value>172.0</value>
				</Data>
				<Data name="systime">
					<value>-1.284533843E9</value>
				</Data>
				<Data name="datarx">
					<value>2264804.0</value>
				</Data>
				<Data name="datatx">
					<value>775368.0</value>
				</Data>
				<Data name="rssi">
					<value>-113.0</value>
				</Data>
				<Data name="rsrq">
					<value>-12.0</value>
				</Data>
				<Data name="rssnr">
					<value>1.0</value>
				</Data>
				<Data name="lat">
					<value>51.75046957</value>
				</Data>
				<Data name="long">
					<value>-0.238469427</value>
				</Data>
				<Data name="Dustance (m)">
					<value>329.063</value>
				</Data>
				<Data name="unnamed (1)">
				</Data>
				<Data name="unnamed (2)">
				</Data>
				<Data name="unnamed (3)">
				</Data>
				<Data name="unnamed (4)">
				</Data>
			</ExtendedData>
			<Point>
				<coordinates>-0.238469427,51.75046957,0</coordinates>
			</Point>
		</Placemark>
		<Placemark>
			<name>975.0</name>
			<description><![CDATA[sessionid: 8<br>report: 173<br>systime: -1284532856<br>datarx: 2264804<br>datatx: 775368<br>rssi: -113<br>rsrq: -12<br>rssnr: 1<br>lat: 51.75046915<br>long: -0.238455336<br>Dustance (m): 329.768<br>unnamed (1): <br>unnamed (2): <br>unnamed (3): <br>unnamed (4):]]></description>
			<styleUrl>#icon-1739-A52714</styleUrl>
			<ExtendedData>
				<Data name="sessionid">
					<value>8.0</value>
				</Data>
				<Data name="report">
					<value>173.0</value>
				</Data>
				<Data name="systime">
					<value>-1.284532856E9</value>
				</Data>
				<Data name="datarx">
					<value>2264804.0</value>
				</Data>
				<Data name="datatx">
					<value>775368.0</value>
				</Data>
				<Data name="rssi">
					<value>-113.0</value>
				</Data>
				<Data name="rsrq">
					<value>-12.0</value>
				</Data>
				<Data name="rssnr">
					<value>1.0</value>
				</Data>
				<Data name="lat">
					<value>51.75046915</value>
				</Data>
				<Data name="long">
					<value>-0.238455336</value>
				</Data>
				<Data name="Dustance (m)">
					<value>329.768</value>
				</Data>
				<Data name="unnamed (1)">
				</Data>
				<Data name="unnamed (2)">
				</Data>
				<Data name="unnamed (3)">
				</Data>
				<Data name="unnamed (4)">
				</Data>
			</ExtendedData>
			<Point>
				<coordinates>-0.238455336,51.75046915000001,0</coordinates>
			</Point>
		</Placemark>
		<Placemark>
			<name>976.0</name>
			<description><![CDATA[sessionid: 8<br>report: 174<br>systime: -1284531844<br>datarx: 2264804<br>datatx: 775368<br>rssi: -113<br>rsrq: -12<br>rssnr: 1<br>lat: 51.75046906<br>long: -0.238440486<br>Dustance (m): 330.617<br>unnamed (1): <br>unnamed (2): <br>unnamed (3): <br>unnamed (4):]]></description>
			<styleUrl>#icon-1739-A52714</styleUrl>
			<ExtendedData>
				<Data name="sessionid">
					<value>8.0</value>
				</Data>
				<Data name="report">
					<value>174.0</value>
				</Data>
				<Data name="systime">
					<value>-1.284531844E9</value>
				</Data>
				<Data name="datarx">
					<value>2264804.0</value>
				</Data>
				<Data name="datatx">
					<value>775368.0</value>
				</Data>
				<Data name="rssi">
					<value>-113.0</value>
				</Data>
				<Data name="rsrq">
					<value>-12.0</value>
				</Data>
				<Data name="rssnr">
					<value>1.0</value>
				</Data>
				<Data name="lat">
					<value>51.75046906</value>
				</Data>
				<Data name="long">
					<value>-0.238440486</value>
				</Data>
				<Data name="Dustance (m)">
					<value>330.617</value>
				</Data>
				<Data name="unnamed (1)">
				</Data>
				<Data name="unnamed (2)">
				</Data>
				<Data name="unnamed (3)">
				</Data>
				<Data name="unnamed (4)">
				</Data>
			</ExtendedData>
			<Point>
				<coordinates>-0.238440486,51.75046906,0</coordinates>
			</Point>
		</Placemark>
		<Placemark>
			<name>977.0</name>
			<description><![CDATA[sessionid: 8<br>report: 175<br>systime: -1284530843<br>datarx: 2264804<br>datatx: 775368<br>rssi: -112<br>rsrq: -11<br>rssnr: -1<br>lat: 51.75046375<br>long: -0.238420523<br>Dustance (m): 331.522<br>unnamed (1): <br>unnamed (2): <br>unnamed (3): <br>unnamed (4):]]></description>
			<styleUrl>#icon-1739-A52714</styleUrl>
			<ExtendedData>
				<Data name="sessionid">
					<value>8.0</value>
				</Data>
				<Data name="report">
					<value>175.0</value>
				</Data>
				<Data name="systime">
					<value>-1.284530843E9</value>
				</Data>
				<Data name="datarx">
					<value>2264804.0</value>
				</Data>
				<Data name="datatx">
					<value>775368.0</value>
				</Data>
				<Data name="rssi">
					<value>-112.0</value>
				</Data>
				<Data name="rsrq">
					<value>-11.0</value>
				</Data>
				<Data name="rssnr">
					<value>-1.0</value>
				</Data>
				<Data name="lat">
					<value>51.75046375</value>
				</Data>
				<Data name="long">
					<value>-0.238420523</value>
				</Data>
				<Data name="Dustance (m)">
					<value>331.522</value>
				</Data>
				<Data name="unnamed (1)">
				</Data>
				<Data name="unnamed (2)">
				</Data>
				<Data name="unnamed (3)">
				</Data>
				<Data name="unnamed (4)">
				</Data>
			</ExtendedData>
			<Point>
				<coordinates>-0.238420523,51.75046374999999,0</coordinates>
			</Point>
		</Placemark>
		<Placemark>
			<name>978.0</name>
			<description><![CDATA[sessionid: 8<br>report: 176<br>systime: -1284529830<br>datarx: 2264804<br>datatx: 775368<br>rssi: -112<br>rsrq: -11<br>rssnr: -1<br>lat: 51.75045292<br>long: -0.238406381<br>Dustance (m): 331.949<br>unnamed (1): <br>unnamed (2): <br>unnamed (3): <br>unnamed (4):]]></description>
			<styleUrl>#icon-1739-A52714</styleUrl>
			<ExtendedData>
				<Data name="sessionid">
					<value>8.0</value>
				</Data>
				<Data name="report">
					<value>176.0</value>
				</Data>
				<Data name="systime">
					<value>-1.28452983E9</value>
				</Data>
				<Data name="datarx">
					<value>2264804.0</value>
				</Data>
				<Data name="datatx">
					<value>775368.0</value>
				</Data>
				<Data name="rssi">
					<value>-112.0</value>
				</Data>
				<Data name="rsrq">
					<value>-11.0</value>
				</Data>
				<Data name="rssnr">
					<value>-1.0</value>
				</Data>
				<Data name="lat">
					<value>51.75045292</value>
				</Data>
				<Data name="long">
					<value>-0.238406381</value>
				</Data>
				<Data name="Dustance (m)">
					<value>331.949</value>
				</Data>
				<Data name="unnamed (1)">
				</Data>
				<Data name="unnamed (2)">
				</Data>
				<Data name="unnamed (3)">
				</Data>
				<Data name="unnamed (4)">
				</Data>
			</ExtendedData>
			<Point>
				<coordinates>-0.238406381,51.75045292,0</coordinates>
			</Point>
		</Placemark>
		<Placemark>
			<name>979.0</name>
			<description><![CDATA[sessionid: 8<br>report: 177<br>systime: -1284528858<br>datarx: 2264804<br>datatx: 775368<br>rssi: -112<br>rsrq: -11<br>rssnr: -1<br>lat: 51.75044209<br>long: -0.23839445<br>Dustance (m): 332.07<br>unnamed (1): <br>unnamed (2): <br>unnamed (3): <br>unnamed (4):]]></description>
			<styleUrl>#icon-1739-A52714</styleUrl>
			<ExtendedData>
				<Data name="sessionid">
					<value>8.0</value>
				</Data>
				<Data name="report">
					<value>177.0</value>
				</Data>
				<Data name="systime">
					<value>-1.284528858E9</value>
				</Data>
				<Data name="datarx">
					<value>2264804.0</value>
				</Data>
				<Data name="datatx">
					<value>775368.0</value>
				</Data>
				<Data name="rssi">
					<value>-112.0</value>
				</Data>
				<Data name="rsrq">
					<value>-11.0</value>
				</Data>
				<Data name="rssnr">
					<value>-1.0</value>
				</Data>
				<Data name="lat">
					<value>51.75044209</value>
				</Data>
				<Data name="long">
					<value>-0.23839445</value>
				</Data>
				<Data name="Dustance (m)">
					<value>332.07</value>
				</Data>
				<Data name="unnamed (1)">
				</Data>
				<Data name="unnamed (2)">
				</Data>
				<Data name="unnamed (3)">
				</Data>
				<Data name="unnamed (4)">
				</Data>
			</ExtendedData>
			<Point>
				<coordinates>-0.23839445,51.75044209000001,0</coordinates>
			</Point>
		</Placemark>
		<Placemark>
			<name>980.0</name>
			<description><![CDATA[sessionid: 8<br>report: 178<br>systime: -1284527843<br>datarx: 2264804<br>datatx: 775368<br>rssi: -113<br>rsrq: -11<br>rssnr: -3<br>lat: 51.75043281<br>long: -0.238381963<br>Dustance (m): 332.368<br>unnamed (1): <br>unnamed (2): <br>unnamed (3): <br>unnamed (4):]]></description>
			<styleUrl>#icon-1739-A52714</styleUrl>
			<ExtendedData>
				<Data name="sessionid">
					<value>8.0</value>
				</Data>
				<Data name="report">
					<value>178.0</value>
				</Data>
				<Data name="systime">
					<value>-1.284527843E9</value>
				</Data>
				<Data name="datarx">
					<value>2264804.0</value>
				</Data>
				<Data name="datatx">
					<value>775368.0</value>
				</Data>
				<Data name="rssi">
					<value>-113.0</value>
				</Data>
				<Data name="rsrq">
					<value>-11.0</value>
				</Data>
				<Data name="rssnr">
					<value>-3.0</value>
				</Data>
				<Data name="lat">
					<value>51.75043281</value>
				</Data>
				<Data name="long">
					<value>-0.238381963</value>
				</Data>
				<Data name="Dustance (m)">
					<value>332.368</value>
				</Data>
				<Data name="unnamed (1)">
				</Data>
				<Data name="unnamed (2)">
				</Data>
				<Data name="unnamed (3)">
				</Data>
				<Data name="unnamed (4)">
				</Data>
			</ExtendedData>
			<Point>
				<coordinates>-0.238381963,51.75043280999999,0</coordinates>
			</Point>
		</Placemark>
		<Placemark>
			<name>981.0</name>
			<description><![CDATA[sessionid: 8<br>report: 179<br>systime: -1284526835<br>datarx: 2264804<br>datatx: 775368<br>rssi: -113<br>rsrq: -11<br>rssnr: -3<br>lat: 51.7504188<br>long: -0.238373921<br>Dustance (m): 332.192<br>unnamed (1): <br>unnamed (2): <br>unnamed (3): <br>unnamed (4):]]></description>
			<styleUrl>#icon-1739-A52714</styleUrl>
			<ExtendedData>
				<Data name="sessionid">
					<value>8.0</value>
				</Data>
				<Data name="report">
					<value>179.0</value>
				</Data>
				<Data name="systime">
					<value>-1.284526835E9</value>
				</Data>
				<Data name="datarx">
					<value>2264804.0</value>
				</Data>
				<Data name="datatx">
					<value>775368.0</value>
				</Data>
				<Data name="rssi">
					<value>-113.0</value>
				</Data>
				<Data name="rsrq">
					<value>-11.0</value>
				</Data>
				<Data name="rssnr">
					<value>-3.0</value>
				</Data>
				<Data name="lat">
					<value>51.7504188</value>
				</Data>
				<Data name="long">
					<value>-0.238373921</value>
				</Data>
				<Data name="Dustance (m)">
					<value>332.192</value>
				</Data>
				<Data name="unnamed (1)">
				</Data>
				<Data name="unnamed (2)">
				</Data>
				<Data name="unnamed (3)">
				</Data>
				<Data name="unnamed (4)">
				</Data>
			</ExtendedData>
			<Point>
				<coordinates>-0.238373921,51.7504188,0</coordinates>
			</Point>
		</Placemark>
		<Placemark>
			<name>982.0</name>
			<description><![CDATA[sessionid: 8<br>report: 180<br>systime: -1284525841<br>datarx: 2264804<br>datatx: 775368<br>rssi: -113<br>rsrq: -11<br>rssnr: -3<br>lat: 51.75040359<br>long: -0.238366721<br>Dustance (m): 331.852<br>unnamed (1): <br>unnamed (2): <br>unnamed (3): <br>unnamed (4):]]></description>
			<styleUrl>#icon-1739-A52714</styleUrl>
			<ExtendedData>
				<Data name="sessionid">
					<value>8.0</value>
				</Data>
				<Data name="report">
					<value>180.0</value>
				</Data>
				<Data name="systime">
					<value>-1.284525841E9</value>
				</Data>
				<Data name="datarx">
					<value>2264804.0</value>
				</Data>
				<Data name="datatx">
					<value>775368.0</value>
				</Data>
				<Data name="rssi">
					<value>-113.0</value>
				</Data>
				<Data name="rsrq">
					<value>-11.0</value>
				</Data>
				<Data name="rssnr">
					<value>-3.0</value>
				</Data>
				<Data name="lat">
					<value>51.75040359</value>
				</Data>
				<Data name="long">
					<value>-0.238366721</value>
				</Data>
				<Data name="Dustance (m)">
					<value>331.852</value>
				</Data>
				<Data name="unnamed (1)">
				</Data>
				<Data name="unnamed (2)">
				</Data>
				<Data name="unnamed (3)">
				</Data>
				<Data name="unnamed (4)">
				</Data>
			</ExtendedData>
			<Point>
				<coordinates>-0.238366721,51.75040359,0</coordinates>
			</Point>
		</Placemark>
		<Placemark>
			<name>983.0</name>
			<description><![CDATA[sessionid: 8<br>report: 181<br>systime: -1284524856<br>datarx: 2264804<br>datatx: 775368<br>rssi: -115<br>rsrq: -14<br>rssnr: -6<br>lat: 51.75038712<br>long: -0.238361566<br>Dustance (m): 331.385<br>unnamed (1): <br>unnamed (2): <br>unnamed (3): <br>unnamed (4):]]></description>
			<styleUrl>#icon-1739-A52714</styleUrl>
			<ExtendedData>
				<Data name="sessionid">
					<value>8.0</value>
				</Data>
				<Data name="report">
					<value>181.0</value>
				</Data>
				<Data name="systime">
					<value>-1.284524856E9</value>
				</Data>
				<Data name="datarx">
					<value>2264804.0</value>
				</Data>
				<Data name="datatx">
					<value>775368.0</value>
				</Data>
				<Data name="rssi">
					<value>-115.0</value>
				</Data>
				<Data name="rsrq">
					<value>-14.0</value>
				</Data>
				<Data name="rssnr">
					<value>-6.0</value>
				</Data>
				<Data name="lat">
					<value>51.75038712</value>
				</Data>
				<Data name="long">
					<value>-0.238361566</value>
				</Data>
				<Data name="Dustance (m)">
					<value>331.385</value>
				</Data>
				<Data name="unnamed (1)">
				</Data>
				<Data name="unnamed (2)">
				</Data>
				<Data name="unnamed (3)">
				</Data>
				<Data name="unnamed (4)">
				</Data>
			</ExtendedData>
			<Point>
				<coordinates>-0.238361566,51.75038712,0</coordinates>
			</Point>
		</Placemark>
		<Placemark>
			<name>984.0</name>
			<description><![CDATA[sessionid: 8<br>report: 182<br>systime: -1284523862<br>datarx: 2264804<br>datatx: 775368<br>rssi: -115<br>rsrq: -14<br>rssnr: -6<br>lat: 51.75037724<br>long: -0.238363099<br>Dustance (m): 330.849<br>unnamed (1): <br>unnamed (2): <br>unnamed (3): <br>unnamed (4):]]></description>
			<styleUrl>#icon-1739-A52714</styleUrl>
			<ExtendedData>
				<Data name="sessionid">
					<value>8.0</value>
				</Data>
				<Data name="report">
					<value>182.0</value>
				</Data>
				<Data name="systime">
					<value>-1.284523862E9</value>
				</Data>
				<Data name="datarx">
					<value>2264804.0</value>
				</Data>
				<Data name="datatx">
					<value>775368.0</value>
				</Data>
				<Data name="rssi">
					<value>-115.0</value>
				</Data>
				<Data name="rsrq">
					<value>-14.0</value>
				</Data>
				<Data name="rssnr">
					<value>-6.0</value>
				</Data>
				<Data name="lat">
					<value>51.75037724</value>
				</Data>
				<Data name="long">
					<value>-0.238363099</value>
				</Data>
				<Data name="Dustance (m)">
					<value>330.849</value>
				</Data>
				<Data name="unnamed (1)">
				</Data>
				<Data name="unnamed (2)">
				</Data>
				<Data name="unnamed (3)">
				</Data>
				<Data name="unnamed (4)">
				</Data>
			</ExtendedData>
			<Point>
				<coordinates>-0.238363099,51.75037723999999,0</coordinates>
			</Point>
		</Placemark>
		<Placemark>
			<name>985.0</name>
			<description><![CDATA[sessionid: 8<br>report: 183<br>systime: -1284522843<br>datarx: 2264804<br>datatx: 775368<br>rssi: -115<br>rsrq: -14<br>rssnr: -6<br>lat: 51.75036453<br>long: -0.238364797<br>Dustance (m): 330.143<br>unnamed (1): <br>unnamed (2): <br>unnamed (3): <br>unnamed (4):]]></description>
			<styleUrl>#icon-1739-A52714</styleUrl>
			<ExtendedData>
				<Data name="sessionid">
					<value>8.0</value>
				</Data>
				<Data name="report">
					<value>183.0</value>
				</Data>
				<Data name="systime">
					<value>-1.284522843E9</value>
				</Data>
				<Data name="datarx">
					<value>2264804.0</value>
				</Data>
				<Data name="datatx">
					<value>775368.0</value>
				</Data>
				<Data name="rssi">
					<value>-115.0</value>
				</Data>
				<Data name="rsrq">
					<value>-14.0</value>
				</Data>
				<Data name="rssnr">
					<value>-6.0</value>
				</Data>
				<Data name="lat">
					<value>51.75036453</value>
				</Data>
				<Data name="long">
					<value>-0.238364797</value>
				</Data>
				<Data name="Dustance (m)">
					<value>330.143</value>
				</Data>
				<Data name="unnamed (1)">
				</Data>
				<Data name="unnamed (2)">
				</Data>
				<Data name="unnamed (3)">
				</Data>
				<Data name="unnamed (4)">
				</Data>
			</ExtendedData>
			<Point>
				<coordinates>-0.238364797,51.75036453,0</coordinates>
			</Point>
		</Placemark>
		<Placemark>
			<name>986.0</name>
			<description><![CDATA[sessionid: 8<br>report: 184<br>systime: -1284521842<br>datarx: 2264804<br>datatx: 775368<br>rssi: -117<br>rsrq: -15<br>rssnr: -2<br>lat: 51.75035196<br>long: -0.238354896<br>Dustance (m): 330.176<br>unnamed (1): <br>unnamed (2): <br>unnamed (3): <br>unnamed (4):]]></description>
			<styleUrl>#icon-1739-A52714</styleUrl>
			<ExtendedData>
				<Data name="sessionid">
					<value>8.0</value>
				</Data>
				<Data name="report">
					<value>184.0</value>
				</Data>
				<Data name="systime">
					<value>-1.284521842E9</value>
				</Data>
				<Data name="datarx">
					<value>2264804.0</value>
				</Data>
				<Data name="datatx">
					<value>775368.0</value>
				</Data>
				<Data name="rssi">
					<value>-117.0</value>
				</Data>
				<Data name="rsrq">
					<value>-15.0</value>
				</Data>
				<Data name="rssnr">
					<value>-2.0</value>
				</Data>
				<Data name="lat">
					<value>51.75035196</value>
				</Data>
				<Data name="long">
					<value>-0.238354896</value>
				</Data>
				<Data name="Dustance (m)">
					<value>330.176</value>
				</Data>
				<Data name="unnamed (1)">
				</Data>
				<Data name="unnamed (2)">
				</Data>
				<Data name="unnamed (3)">
				</Data>
				<Data name="unnamed (4)">
				</Data>
			</ExtendedData>
			<Point>
				<coordinates>-0.238354896,51.75035196,0</coordinates>
			</Point>
		</Placemark>
		<Placemark>
			<name>987.0</name>
			<description><![CDATA[sessionid: 8<br>report: 185<br>systime: -1284520847<br>datarx: 2264804<br>datatx: 775368<br>rssi: -117<br>rsrq: -15<br>rssnr: -2<br>lat: 51.75033921<br>long: -0.238347416<br>Dustance (m): 330<br>unnamed (1): <br>unnamed (2): <br>unnamed (3): <br>unnamed (4):]]></description>
			<styleUrl>#icon-1739-A52714</styleUrl>
			<ExtendedData>
				<Data name="sessionid">
					<value>8.0</value>
				</Data>
				<Data name="report">
					<value>185.0</value>
				</Data>
				<Data name="systime">
					<value>-1.284520847E9</value>
				</Data>
				<Data name="datarx">
					<value>2264804.0</value>
				</Data>
				<Data name="datatx">
					<value>775368.0</value>
				</Data>
				<Data name="rssi">
					<value>-117.0</value>
				</Data>
				<Data name="rsrq">
					<value>-15.0</value>
				</Data>
				<Data name="rssnr">
					<value>-2.0</value>
				</Data>
				<Data name="lat">
					<value>51.75033921</value>
				</Data>
				<Data name="long">
					<value>-0.238347416</value>
				</Data>
				<Data name="Dustance (m)">
					<value>330.0</value>
				</Data>
				<Data name="unnamed (1)">
				</Data>
				<Data name="unnamed (2)">
				</Data>
				<Data name="unnamed (3)">
				</Data>
				<Data name="unnamed (4)">
				</Data>
			</ExtendedData>
			<Point>
				<coordinates>-0.238347416,51.75033921000001,0</coordinates>
			</Point>
		</Placemark>
		<Placemark>
			<name>988.0</name>
			<description><![CDATA[sessionid: 8<br>report: 186<br>systime: -1284519859<br>datarx: 2264804<br>datatx: 775368<br>rssi: -117<br>rsrq: -15<br>rssnr: -2<br>lat: 51.75032403<br>long: -0.238341124<br>Dustance (m): 329.746<br>unnamed (1): <br>unnamed (2): <br>unnamed (3): <br>unnamed (4):]]></description>
			<styleUrl>#icon-1739-A52714</styleUrl>
			<ExtendedData>
				<Data name="sessionid">
					<value>8.0</value>
				</Data>
				<Data name="report">
					<value>186.0</value>
				</Data>
				<Data name="systime">
					<value>-1.284519859E9</value>
				</Data>
				<Data name="datarx">
					<value>2264804.0</value>
				</Data>
				<Data name="datatx">
					<value>775368.0</value>
				</Data>
				<Data name="rssi">
					<value>-117.0</value>
				</Data>
				<Data name="rsrq">
					<value>-15.0</value>
				</Data>
				<Data name="rssnr">
					<value>-2.0</value>
				</Data>
				<Data name="lat">
					<value>51.75032403</value>
				</Data>
				<Data name="long">
					<value>-0.238341124</value>
				</Data>
				<Data name="Dustance (m)">
					<value>329.746</value>
				</Data>
				<Data name="unnamed (1)">
				</Data>
				<Data name="unnamed (2)">
				</Data>
				<Data name="unnamed (3)">
				</Data>
				<Data name="unnamed (4)">
				</Data>
			</ExtendedData>
			<Point>
				<coordinates>-0.238341124,51.75032402999999,0</coordinates>
			</Point>
		</Placemark>
		<Placemark>
			<name>989.0</name>
			<description><![CDATA[sessionid: 8<br>report: 187<br>systime: -1284518846<br>datarx: 2264804<br>datatx: 775368<br>rssi: -111<br>rsrq: -11<br>rssnr: 2<br>lat: 51.75031226<br>long: -0.238338219<br>Dustance (m): 329.409<br>unnamed (1): <br>unnamed (2): <br>unnamed (3): <br>unnamed (4):]]></description>
			<styleUrl>#icon-1739-A52714</styleUrl>
			<ExtendedData>
				<Data name="sessionid">
					<value>8.0</value>
				</Data>
				<Data name="report">
					<value>187.0</value>
				</Data>
				<Data name="systime">
					<value>-1.284518846E9</value>
				</Data>
				<Data name="datarx">
					<value>2264804.0</value>
				</Data>
				<Data name="datatx">
					<value>775368.0</value>
				</Data>
				<Data name="rssi">
					<value>-111.0</value>
				</Data>
				<Data name="rsrq">
					<value>-11.0</value>
				</Data>
				<Data name="rssnr">
					<value>2.0</value>
				</Data>
				<Data name="lat">
					<value>51.75031226</value>
				</Data>
				<Data name="long">
					<value>-0.238338219</value>
				</Data>
				<Data name="Dustance (m)">
					<value>329.409</value>
				</Data>
				<Data name="unnamed (1)">
				</Data>
				<Data name="unnamed (2)">
				</Data>
				<Data name="unnamed (3)">
				</Data>
				<Data name="unnamed (4)">
				</Data>
			</ExtendedData>
			<Point>
				<coordinates>-0.238338219,51.75031226,0</coordinates>
			</Point>
		</Placemark>
		<Placemark>
			<name>990.0</name>
			<description><![CDATA[sessionid: 8<br>report: 188<br>systime: -1284517856<br>datarx: 2264804<br>datatx: 775368<br>rssi: -111<br>rsrq: -11<br>rssnr: 2<br>lat: 51.75029836<br>long: -0.23833222<br>Dustance (m): 329.124<br>unnamed (1): <br>unnamed (2): <br>unnamed (3): <br>unnamed (4):]]></description>
			<styleUrl>#icon-1739-A52714</styleUrl>
			<ExtendedData>
				<Data name="sessionid">
					<value>8.0</value>
				</Data>
				<Data name="report">
					<value>188.0</value>
				</Data>
				<Data name="systime">
					<value>-1.284517856E9</value>
				</Data>
				<Data name="datarx">
					<value>2264804.0</value>
				</Data>
				<Data name="datatx">
					<value>775368.0</value>
				</Data>
				<Data name="rssi">
					<value>-111.0</value>
				</Data>
				<Data name="rsrq">
					<value>-11.0</value>
				</Data>
				<Data name="rssnr">
					<value>2.0</value>
				</Data>
				<Data name="lat">
					<value>51.75029836</value>
				</Data>
				<Data name="long">
					<value>-0.23833222</value>
				</Data>
				<Data name="Dustance (m)">
					<value>329.124</value>
				</Data>
				<Data name="unnamed (1)">
				</Data>
				<Data name="unnamed (2)">
				</Data>
				<Data name="unnamed (3)">
				</Data>
				<Data name="unnamed (4)">
				</Data>
			</ExtendedData>
			<Point>
				<coordinates>-0.23833222,51.75029836,0</coordinates>
			</Point>
		</Placemark>
		<Placemark>
			<name>991.0</name>
			<description><![CDATA[sessionid: 8<br>report: 189<br>systime: -1284516845<br>datarx: 2264804<br>datatx: 775368<br>rssi: -111<br>rsrq: -11<br>rssnr: 2<br>lat: 51.75028607<br>long: -0.238330663<br>Dustance (m): 328.496<br>unnamed (1): <br>unnamed (2): <br>unnamed (3): <br>unnamed (4):]]></description>
			<styleUrl>#icon-1739-A52714</styleUrl>
			<ExtendedData>
				<Data name="sessionid">
					<value>8.0</value>
				</Data>
				<Data name="report">
					<value>189.0</value>
				</Data>
				<Data name="systime">
					<value>-1.284516845E9</value>
				</Data>
				<Data name="datarx">
					<value>2264804.0</value>
				</Data>
				<Data name="datatx">
					<value>775368.0</value>
				</Data>
				<Data name="rssi">
					<value>-111.0</value>
				</Data>
				<Data name="rsrq">
					<value>-11.0</value>
				</Data>
				<Data name="rssnr">
					<value>2.0</value>
				</Data>
				<Data name="lat">
					<value>51.75028607</value>
				</Data>
				<Data name="long">
					<value>-0.238330663</value>
				</Data>
				<Data name="Dustance (m)">
					<value>328.496</value>
				</Data>
				<Data name="unnamed (1)">
				</Data>
				<Data name="unnamed (2)">
				</Data>
				<Data name="unnamed (3)">
				</Data>
				<Data name="unnamed (4)">
				</Data>
			</ExtendedData>
			<Point>
				<coordinates>-0.238330663,51.75028607,0</coordinates>
			</Point>
		</Placemark>
		<Placemark>
			<name>992.0</name>
			<description><![CDATA[sessionid: 8<br>report: 190<br>systime: -1284515844<br>datarx: 2264804<br>datatx: 775368<br>rssi: -111<br>rsrq: -11<br>rssnr: -3<br>lat: 51.75027612<br>long: -0.238331882<br>Dustance (m): 328.122<br>unnamed (1): <br>unnamed (2): <br>unnamed (3): <br>unnamed (4):]]></description>
			<styleUrl>#icon-1739-A52714</styleUrl>
			<ExtendedData>
				<Data name="sessionid">
					<value>8.0</value>
				</Data>
				<Data name="report">
					<value>190.0</value>
				</Data>
				<Data name="systime">
					<value>-1.284515844E9</value>
				</Data>
				<Data name="datarx">
					<value>2264804.0</value>
				</Data>
				<Data name="datatx">
					<value>775368.0</value>
				</Data>
				<Data name="rssi">
					<value>-111.0</value>
				</Data>
				<Data name="rsrq">
					<value>-11.0</value>
				</Data>
				<Data name="rssnr">
					<value>-3.0</value>
				</Data>
				<Data name="lat">
					<value>51.75027612</value>
				</Data>
				<Data name="long">
					<value>-0.238331882</value>
				</Data>
				<Data name="Dustance (m)">
					<value>328.122</value>
				</Data>
				<Data name="unnamed (1)">
				</Data>
				<Data name="unnamed (2)">
				</Data>
				<Data name="unnamed (3)">
				</Data>
				<Data name="unnamed (4)">
				</Data>
			</ExtendedData>
			<Point>
				<coordinates>-0.238331882,51.75027612,0</coordinates>
			</Point>
		</Placemark>
		<Placemark>
			<name>993.0</name>
			<description><![CDATA[sessionid: 8<br>report: 191<br>systime: -1284514857<br>datarx: 2264804<br>datatx: 775368<br>rssi: -111<br>rsrq: -11<br>rssnr: -3<br>lat: 51.75026689<br>long: -0.238333857<br>Dustance (m): 327.574<br>unnamed (1): <br>unnamed (2): <br>unnamed (3): <br>unnamed (4):]]></description>
			<styleUrl>#icon-1739-A52714</styleUrl>
			<ExtendedData>
				<Data name="sessionid">
					<value>8.0</value>
				</Data>
				<Data name="report">
					<value>191.0</value>
				</Data>
				<Data name="systime">
					<value>-1.284514857E9</value>
				</Data>
				<Data name="datarx">
					<value>2264804.0</value>
				</Data>
				<Data name="datatx">
					<value>775368.0</value>
				</Data>
				<Data name="rssi">
					<value>-111.0</value>
				</Data>
				<Data name="rsrq">
					<value>-11.0</value>
				</Data>
				<Data name="rssnr">
					<value>-3.0</value>
				</Data>
				<Data name="lat">
					<value>51.75026689</value>
				</Data>
				<Data name="long">
					<value>-0.238333857</value>
				</Data>
				<Data name="Dustance (m)">
					<value>327.574</value>
				</Data>
				<Data name="unnamed (1)">
				</Data>
				<Data name="unnamed (2)">
				</Data>
				<Data name="unnamed (3)">
				</Data>
				<Data name="unnamed (4)">
				</Data>
			</ExtendedData>
			<Point>
				<coordinates>-0.238333857,51.75026689,0</coordinates>
			</Point>
		</Placemark>
		<Placemark>
			<name>994.0</name>
			<description><![CDATA[sessionid: 8<br>report: 192<br>systime: -1284513842<br>datarx: 2264804<br>datatx: 775368<br>rssi: -111<br>rsrq: -11<br>rssnr: -3<br>lat: 51.75025747<br>long: -0.238334232<br>Dustance (m): 327.082<br>unnamed (1): <br>unnamed (2): <br>unnamed (3): <br>unnamed (4):]]></description>
			<styleUrl>#icon-1739-A52714</styleUrl>
			<ExtendedData>
				<Data name="sessionid">
					<value>8.0</value>
				</Data>
				<Data name="report">
					<value>192.0</value>
				</Data>
				<Data name="systime">
					<value>-1.284513842E9</value>
				</Data>
				<Data name="datarx">
					<value>2264804.0</value>
				</Data>
				<Data name="datatx">
					<value>775368.0</value>
				</Data>
				<Data name="rssi">
					<value>-111.0</value>
				</Data>
				<Data name="rsrq">
					<value>-11.0</value>
				</Data>
				<Data name="rssnr">
					<value>-3.0</value>
				</Data>
				<Data name="lat">
					<value>51.75025747</value>
				</Data>
				<Data name="long">
					<value>-0.238334232</value>
				</Data>
				<Data name="Dustance (m)">
					<value>327.082</value>
				</Data>
				<Data name="unnamed (1)">
				</Data>
				<Data name="unnamed (2)">
				</Data>
				<Data name="unnamed (3)">
				</Data>
				<Data name="unnamed (4)">
				</Data>
			</ExtendedData>
			<Point>
				<coordinates>-0.238334232,51.75025746999999,0</coordinates>
			</Point>
		</Placemark>
		<Placemark>
			<name>995.0</name>
			<description><![CDATA[sessionid: 8<br>report: 193<br>systime: -1284512836<br>datarx: 2264804<br>datatx: 775368<br>rssi: -112<br>rsrq: -11<br>rssnr: 1<br>lat: 51.75024638<br>long: -0.238331341<br>Dustance (m): 326.769<br>unnamed (1): <br>unnamed (2): <br>unnamed (3): <br>unnamed (4):]]></description>
			<styleUrl>#icon-1739-A52714</styleUrl>
			<ExtendedData>
				<Data name="sessionid">
					<value>8.0</value>
				</Data>
				<Data name="report">
					<value>193.0</value>
				</Data>
				<Data name="systime">
					<value>-1.284512836E9</value>
				</Data>
				<Data name="datarx">
					<value>2264804.0</value>
				</Data>
				<Data name="datatx">
					<value>775368.0</value>
				</Data>
				<Data name="rssi">
					<value>-112.0</value>
				</Data>
				<Data name="rsrq">
					<value>-11.0</value>
				</Data>
				<Data name="rssnr">
					<value>1.0</value>
				</Data>
				<Data name="lat">
					<value>51.75024638</value>
				</Data>
				<Data name="long">
					<value>-0.238331341</value>
				</Data>
				<Data name="Dustance (m)">
					<value>326.769</value>
				</Data>
				<Data name="unnamed (1)">
				</Data>
				<Data name="unnamed (2)">
				</Data>
				<Data name="unnamed (3)">
				</Data>
				<Data name="unnamed (4)">
				</Data>
			</ExtendedData>
			<Point>
				<coordinates>-0.238331341,51.75024638,0</coordinates>
			</Point>
		</Placemark>
		<Placemark>
			<name>996.0</name>
			<description><![CDATA[sessionid: 8<br>report: 194<br>systime: -1284511836<br>datarx: 2264804<br>datatx: 775368<br>rssi: -112<br>rsrq: -11<br>rssnr: 1<br>lat: 51.75023684<br>long: -0.238329688<br>Dustance (m): 326.582<br>unnamed (1): <br>unnamed (2): <br>unnamed (3): <br>unnamed (4):]]></description>
			<styleUrl>#icon-1739-A52714</styleUrl>
			<ExtendedData>
				<Data name="sessionid">
					<value>8.0</value>
				</Data>
				<Data name="report">
					<value>194.0</value>
				</Data>
				<Data name="systime">
					<value>-1.284511836E9</value>
				</Data>
				<Data name="datarx">
					<value>2264804.0</value>
				</Data>
				<Data name="datatx">
					<value>775368.0</value>
				</Data>
				<Data name="rssi">
					<value>-112.0</value>
				</Data>
				<Data name="rsrq">
					<value>-11.0</value>
				</Data>
				<Data name="rssnr">
					<value>1.0</value>
				</Data>
				<Data name="lat">
					<value>51.75023684</value>
				</Data>
				<Data name="long">
					<value>-0.238329688</value>
				</Data>
				<Data name="Dustance (m)">
					<value>326.582</value>
				</Data>
				<Data name="unnamed (1)">
				</Data>
				<Data name="unnamed (2)">
				</Data>
				<Data name="unnamed (3)">
				</Data>
				<Data name="unnamed (4)">
				</Data>
			</ExtendedData>
			<Point>
				<coordinates>-0.238329688,51.75023684,0</coordinates>
			</Point>
		</Placemark>
		<Placemark>
			<name>997.0</name>
			<description><![CDATA[sessionid: 8<br>report: 195<br>systime: -1284510836<br>datarx: 2264804<br>datatx: 775368<br>rssi: -112<br>rsrq: -11<br>rssnr: 1<br>lat: 51.75022553<br>long: -0.238325202<br>Dustance (m): 326.278<br>unnamed (1): <br>unnamed (2): <br>unnamed (3): <br>unnamed (4):]]></description>
			<styleUrl>#icon-1739-A52714</styleUrl>
			<ExtendedData>
				<Data name="sessionid">
					<value>8.0</value>
				</Data>
				<Data name="report">
					<value>195.0</value>
				</Data>
				<Data name="systime">
					<value>-1.284510836E9</value>
				</Data>
				<Data name="datarx">
					<value>2264804.0</value>
				</Data>
				<Data name="datatx">
					<value>775368.0</value>
				</Data>
				<Data name="rssi">
					<value>-112.0</value>
				</Data>
				<Data name="rsrq">
					<value>-11.0</value>
				</Data>
				<Data name="rssnr">
					<value>1.0</value>
				</Data>
				<Data name="lat">
					<value>51.75022553</value>
				</Data>
				<Data name="long">
					<value>-0.238325202</value>
				</Data>
				<Data name="Dustance (m)">
					<value>326.278</value>
				</Data>
				<Data name="unnamed (1)">
				</Data>
				<Data name="unnamed (2)">
				</Data>
				<Data name="unnamed (3)">
				</Data>
				<Data name="unnamed (4)">
				</Data>
			</ExtendedData>
			<Point>
				<coordinates>-0.238325202,51.75022553,0</coordinates>
			</Point>
		</Placemark>
		<Placemark>
			<name>998.0</name>
			<description><![CDATA[sessionid: 8<br>report: 196<br>systime: -1284509855<br>datarx: 2264804<br>datatx: 775368<br>rssi: -113<br>rsrq: -12<br>rssnr: -3<br>lat: 51.75022014<br>long: -0.238317678<br>Dustance (m): 326.57<br>unnamed (1): <br>unnamed (2): <br>unnamed (3): <br>unnamed (4):]]></description>
			<styleUrl>#icon-1739-A52714</styleUrl>
			<ExtendedData>
				<Data name="sessionid">
					<value>8.0</value>
				</Data>
				<Data name="report">
					<value>196.0</value>
				</Data>
				<Data name="systime">
					<value>-1.284509855E9</value>
				</Data>
				<Data name="datarx">
					<value>2264804.0</value>
				</Data>
				<Data name="datatx">
					<value>775368.0</value>
				</Data>
				<Data name="rssi">
					<value>-113.0</value>
				</Data>
				<Data name="rsrq">
					<value>-12.0</value>
				</Data>
				<Data name="rssnr">
					<value>-3.0</value>
				</Data>
				<Data name="lat">
					<value>51.75022014</value>
				</Data>
				<Data name="long">
					<value>-0.238317678</value>
				</Data>
				<Data name="Dustance (m)">
					<value>326.57</value>
				</Data>
				<Data name="unnamed (1)">
				</Data>
				<Data name="unnamed (2)">
				</Data>
				<Data name="unnamed (3)">
				</Data>
				<Data name="unnamed (4)">
				</Data>
			</ExtendedData>
			<Point>
				<coordinates>-0.238317678,51.75022014,0</coordinates>
			</Point>
		</Placemark>
		<Placemark>
			<name>999.0</name>
			<description><![CDATA[sessionid: 8<br>report: 197<br>systime: -1284508842<br>datarx: 2264804<br>datatx: 775368<br>rssi: -113<br>rsrq: -12<br>rssnr: -3<br>lat: 51.75021732<br>long: -0.238302846<br>Dustance (m): 327.337<br>unnamed (1): <br>unnamed (2): <br>unnamed (3): <br>unnamed (4):]]></description>
			<styleUrl>#icon-1739-A52714</styleUrl>
			<ExtendedData>
				<Data name="sessionid">
					<value>8.0</value>
				</Data>
				<Data name="report">
					<value>197.0</value>
				</Data>
				<Data name="systime">
					<value>-1.284508842E9</value>
				</Data>
				<Data name="datarx">
					<value>2264804.0</value>
				</Data>
				<Data name="datatx">
					<value>775368.0</value>
				</Data>
				<Data name="rssi">
					<value>-113.0</value>
				</Data>
				<Data name="rsrq">
					<value>-12.0</value>
				</Data>
				<Data name="rssnr">
					<value>-3.0</value>
				</Data>
				<Data name="lat">
					<value>51.75021732</value>
				</Data>
				<Data name="long">
					<value>-0.238302846</value>
				</Data>
				<Data name="Dustance (m)">
					<value>327.337</value>
				</Data>
				<Data name="unnamed (1)">
				</Data>
				<Data name="unnamed (2)">
				</Data>
				<Data name="unnamed (3)">
				</Data>
				<Data name="unnamed (4)">
				</Data>
			</ExtendedData>
			<Point>
				<coordinates>-0.238302846,51.75021732,0</coordinates>
			</Point>
		</Placemark>
		<Placemark>
			<name>1000.0</name>
			<description><![CDATA[sessionid: 8<br>report: 198<br>systime: -1284507845<br>datarx: 2264804<br>datatx: 775368<br>rssi: -113<br>rsrq: -12<br>rssnr: -3<br>lat: 51.75021571<br>long: -0.238287219<br>Dustance (m): 328.282<br>unnamed (1): <br>unnamed (2): <br>unnamed (3): <br>unnamed (4):]]></description>
			<styleUrl>#icon-1739-A52714</styleUrl>
			<ExtendedData>
				<Data name="sessionid">
					<value>8.0</value>
				</Data>
				<Data name="report">
					<value>198.0</value>
				</Data>
				<Data name="systime">
					<value>-1.284507845E9</value>
				</Data>
				<Data name="datarx">
					<value>2264804.0</value>
				</Data>
				<Data name="datatx">
					<value>775368.0</value>
				</Data>
				<Data name="rssi">
					<value>-113.0</value>
				</Data>
				<Data name="rsrq">
					<value>-12.0</value>
				</Data>
				<Data name="rssnr">
					<value>-3.0</value>
				</Data>
				<Data name="lat">
					<value>51.75021571</value>
				</Data>
				<Data name="long">
					<value>-0.238287219</value>
				</Data>
				<Data name="Dustance (m)">
					<value>328.282</value>
				</Data>
				<Data name="unnamed (1)">
				</Data>
				<Data name="unnamed (2)">
				</Data>
				<Data name="unnamed (3)">
				</Data>
				<Data name="unnamed (4)">
				</Data>
			</ExtendedData>
			<Point>
				<coordinates>-0.238287219,51.75021571,0</coordinates>
			</Point>
		</Placemark>
		<Placemark>
			<name>1001.0</name>
			<description><![CDATA[sessionid: 8<br>report: 199<br>systime: -1284506837<br>datarx: 2264804<br>datatx: 775368<br>rssi: -113<br>rsrq: -13<br>rssnr: -9<br>lat: 51.75021841<br>long: -0.238268812<br>Dustance (m): 329.641<br>unnamed (1): <br>unnamed (2): <br>unnamed (3): <br>unnamed (4):]]></description>
			<styleUrl>#icon-1739-A52714</styleUrl>
			<ExtendedData>
				<Data name="sessionid">
					<value>8.0</value>
				</Data>
				<Data name="report">
					<value>199.0</value>
				</Data>
				<Data name="systime">
					<value>-1.284506837E9</value>
				</Data>
				<Data name="datarx">
					<value>2264804.0</value>
				</Data>
				<Data name="datatx">
					<value>775368.0</value>
				</Data>
				<Data name="rssi">
					<value>-113.0</value>
				</Data>
				<Data name="rsrq">
					<value>-13.0</value>
				</Data>
				<Data name="rssnr">
					<value>-9.0</value>
				</Data>
				<Data name="lat">
					<value>51.75021841</value>
				</Data>
				<Data name="long">
					<value>-0.238268812</value>
				</Data>
				<Data name="Dustance (m)">
					<value>329.641</value>
				</Data>
				<Data name="unnamed (1)">
				</Data>
				<Data name="unnamed (2)">
				</Data>
				<Data name="unnamed (3)">
				</Data>
				<Data name="unnamed (4)">
				</Data>
			</ExtendedData>
			<Point>
				<coordinates>-0.238268812,51.75021841,0</coordinates>
			</Point>
		</Placemark>
		<Placemark>
			<name>1002.0</name>
			<description><![CDATA[sessionid: 8<br>report: 200<br>systime: -1284505862<br>datarx: 2264804<br>datatx: 775368<br>rssi: -113<br>rsrq: -13<br>rssnr: -9<br>lat: 51.750217<br>long: -0.23824912<br>Dustance (m): 330.884<br>unnamed (1): <br>unnamed (2): <br>unnamed (3): <br>unnamed (4):]]></description>
			<styleUrl>#icon-1739-A52714</styleUrl>
			<ExtendedData>
				<Data name="sessionid">
					<value>8.0</value>
				</Data>
				<Data name="report">
					<value>200.0</value>
				</Data>
				<Data name="systime">
					<value>-1.284505862E9</value>
				</Data>
				<Data name="datarx">
					<value>2264804.0</value>
				</Data>
				<Data name="datatx">
					<value>775368.0</value>
				</Data>
				<Data name="rssi">
					<value>-113.0</value>
				</Data>
				<Data name="rsrq">
					<value>-13.0</value>
				</Data>
				<Data name="rssnr">
					<value>-9.0</value>
				</Data>
				<Data name="lat">
					<value>51.750217</value>
				</Data>
				<Data name="long">
					<value>-0.23824912</value>
				</Data>
				<Data name="Dustance (m)">
					<value>330.884</value>
				</Data>
				<Data name="unnamed (1)">
				</Data>
				<Data name="unnamed (2)">
				</Data>
				<Data name="unnamed (3)">
				</Data>
				<Data name="unnamed (4)">
				</Data>
			</ExtendedData>
			<Point>
				<coordinates>-0.23824912,51.75021699999999,0</coordinates>
			</Point>
		</Placemark>
		<Placemark>
			<name>1003.0</name>
			<description><![CDATA[sessionid: 8<br>report: 201<br>systime: -1284504833<br>datarx: 2264804<br>datatx: 775368<br>rssi: -113<br>rsrq: -13<br>rssnr: -9<br>lat: 51.7502148<br>long: -0.238225059<br>Dustance (m): 332.188<br>unnamed (1): <br>unnamed (2): <br>unnamed (3): <br>unnamed (4):]]></description>
			<styleUrl>#icon-1739-A52714</styleUrl>
			<ExtendedData>
				<Data name="sessionid">
					<value>8.0</value>
				</Data>
				<Data name="report">
					<value>201.0</value>
				</Data>
				<Data name="systime">
					<value>-1.284504833E9</value>
				</Data>
				<Data name="datarx">
					<value>2264804.0</value>
				</Data>
				<Data name="datatx">
					<value>775368.0</value>
				</Data>
				<Data name="rssi">
					<value>-113.0</value>
				</Data>
				<Data name="rsrq">
					<value>-13.0</value>
				</Data>
				<Data name="rssnr">
					<value>-9.0</value>
				</Data>
				<Data name="lat">
					<value>51.7502148</value>
				</Data>
				<Data name="long">
					<value>-0.238225059</value>
				</Data>
				<Data name="Dustance (m)">
					<value>332.188</value>
				</Data>
				<Data name="unnamed (1)">
				</Data>
				<Data name="unnamed (2)">
				</Data>
				<Data name="unnamed (3)">
				</Data>
				<Data name="unnamed (4)">
				</Data>
			</ExtendedData>
			<Point>
				<coordinates>-0.238225059,51.7502148,0</coordinates>
			</Point>
		</Placemark>
		<Placemark>
			<name>1004.0</name>
			<description><![CDATA[sessionid: 8<br>report: 202<br>systime: -1284503862<br>datarx: 2264804<br>datatx: 775368<br>rssi: -107<br>rsrq: -8<br>rssnr: 2<br>lat: 51.75021197<br>long: -0.238205912<br>Dustance (m): 333.316<br>unnamed (1): <br>unnamed (2): <br>unnamed (3): <br>unnamed (4):]]></description>
			<styleUrl>#icon-1739-A52714</styleUrl>
			<ExtendedData>
				<Data name="sessionid">
					<value>8.0</value>
				</Data>
				<Data name="report">
					<value>202.0</value>
				</Data>
				<Data name="systime">
					<value>-1.284503862E9</value>
				</Data>
				<Data name="datarx">
					<value>2264804.0</value>
				</Data>
				<Data name="datatx">
					<value>775368.0</value>
				</Data>
				<Data name="rssi">
					<value>-107.0</value>
				</Data>
				<Data name="rsrq">
					<value>-8.0</value>
				</Data>
				<Data name="rssnr">
					<value>2.0</value>
				</Data>
				<Data name="lat">
					<value>51.75021197</value>
				</Data>
				<Data name="long">
					<value>-0.238205912</value>
				</Data>
				<Data name="Dustance (m)">
					<value>333.316</value>
				</Data>
				<Data name="unnamed (1)">
				</Data>
				<Data name="unnamed (2)">
				</Data>
				<Data name="unnamed (3)">
				</Data>
				<Data name="unnamed (4)">
				</Data>
			</ExtendedData>
			<Point>
				<coordinates>-0.238205912,51.75021197,0</coordinates>
			</Point>
		</Placemark>
		<Placemark>
			<name>1005.0</name>
			<description><![CDATA[sessionid: 8<br>report: 203<br>systime: -1284502835<br>datarx: 2264804<br>datatx: 775368<br>rssi: -107<br>rsrq: -8<br>rssnr: 2<br>lat: 51.75020833<br>long: -0.238179713<br>Dustance (m): 334.866<br>unnamed (1): <br>unnamed (2): <br>unnamed (3): <br>unnamed (4):]]></description>
			<styleUrl>#icon-1739-A52714</styleUrl>
			<ExtendedData>
				<Data name="sessionid">
					<value>8.0</value>
				</Data>
				<Data name="report">
					<value>203.0</value>
				</Data>
				<Data name="systime">
					<value>-1.284502835E9</value>
				</Data>
				<Data name="datarx">
					<value>2264804.0</value>
				</Data>
				<Data name="datatx">
					<value>775368.0</value>
				</Data>
				<Data name="rssi">
					<value>-107.0</value>
				</Data>
				<Data name="rsrq">
					<value>-8.0</value>
				</Data>
				<Data name="rssnr">
					<value>2.0</value>
				</Data>
				<Data name="lat">
					<value>51.75020833</value>
				</Data>
				<Data name="long">
					<value>-0.238179713</value>
				</Data>
				<Data name="Dustance (m)">
					<value>334.866</value>
				</Data>
				<Data name="unnamed (1)">
				</Data>
				<Data name="unnamed (2)">
				</Data>
				<Data name="unnamed (3)">
				</Data>
				<Data name="unnamed (4)">
				</Data>
			</ExtendedData>
			<Point>
				<coordinates>-0.238179713,51.75020833,0</coordinates>
			</Point>
		</Placemark>
		<Placemark>
			<name>1006.0</name>
			<description><![CDATA[sessionid: 8<br>report: 204<br>systime: -1284501856<br>datarx: 2264804<br>datatx: 775368<br>rssi: -106<br>rsrq: -8<br>rssnr: 4<br>lat: 51.75020627<br>long: -0.238154303<br>Dustance (m): 336.469<br>unnamed (1): <br>unnamed (2): <br>unnamed (3): <br>unnamed (4):]]></description>
			<styleUrl>#icon-1739-A52714</styleUrl>
			<ExtendedData>
				<Data name="sessionid">
					<value>8.0</value>
				</Data>
				<Data name="report">
					<value>204.0</value>
				</Data>
				<Data name="systime">
					<value>-1.284501856E9</value>
				</Data>
				<Data name="datarx">
					<value>2264804.0</value>
				</Data>
				<Data name="datatx">
					<value>775368.0</value>
				</Data>
				<Data name="rssi">
					<value>-106.0</value>
				</Data>
				<Data name="rsrq">
					<value>-8.0</value>
				</Data>
				<Data name="rssnr">
					<value>4.0</value>
				</Data>
				<Data name="lat">
					<value>51.75020627</value>
				</Data>
				<Data name="long">
					<value>-0.238154303</value>
				</Data>
				<Data name="Dustance (m)">
					<value>336.469</value>
				</Data>
				<Data name="unnamed (1)">
				</Data>
				<Data name="unnamed (2)">
				</Data>
				<Data name="unnamed (3)">
				</Data>
				<Data name="unnamed (4)">
				</Data>
			</ExtendedData>
			<Point>
				<coordinates>-0.238154303,51.75020627,0</coordinates>
			</Point>
		</Placemark>
		<Placemark>
			<name>1007.0</name>
			<description><![CDATA[sessionid: 8<br>report: 205<br>systime: -1284500860<br>datarx: 2264804<br>datatx: 775368<br>rssi: -106<br>rsrq: -8<br>rssnr: 4<br>lat: 51.75020477<br>long: -0.238124415<br>Dustance (m): 338.318<br>unnamed (1): <br>unnamed (2): <br>unnamed (3): <br>unnamed (4):]]></description>
			<styleUrl>#icon-1739-A52714</styleUrl>
			<ExtendedData>
				<Data name="sessionid">
					<value>8.0</value>
				</Data>
				<Data name="report">
					<value>205.0</value>
				</Data>
				<Data name="systime">
					<value>-1.28450086E9</value>
				</Data>
				<Data name="datarx">
					<value>2264804.0</value>
				</Data>
				<Data name="datatx">
					<value>775368.0</value>
				</Data>
				<Data name="rssi">
					<value>-106.0</value>
				</Data>
				<Data name="rsrq">
					<value>-8.0</value>
				</Data>
				<Data name="rssnr">
					<value>4.0</value>
				</Data>
				<Data name="lat">
					<value>51.75020477</value>
				</Data>
				<Data name="long">
					<value>-0.238124415</value>
				</Data>
				<Data name="Dustance (m)">
					<value>338.318</value>
				</Data>
				<Data name="unnamed (1)">
				</Data>
				<Data name="unnamed (2)">
				</Data>
				<Data name="unnamed (3)">
				</Data>
				<Data name="unnamed (4)">
				</Data>
			</ExtendedData>
			<Point>
				<coordinates>-0.238124415,51.75020477,0</coordinates>
			</Point>
		</Placemark>
		<Placemark>
			<name>1008.0</name>
			<description><![CDATA[sessionid: 8<br>report: 206<br>systime: -1284499860<br>datarx: 2271745<br>datatx: 778196<br>rssi: -106<br>rsrq: -8<br>rssnr: 4<br>lat: 51.75020435<br>long: -0.238098002<br>Dustance (m): 339.925<br>unnamed (1): <br>unnamed (2): <br>unnamed (3): <br>unnamed (4):]]></description>
			<styleUrl>#icon-1739-A52714</styleUrl>
			<ExtendedData>
				<Data name="sessionid">
					<value>8.0</value>
				</Data>
				<Data name="report">
					<value>206.0</value>
				</Data>
				<Data name="systime">
					<value>-1.28449986E9</value>
				</Data>
				<Data name="datarx">
					<value>2271745.0</value>
				</Data>
				<Data name="datatx">
					<value>778196.0</value>
				</Data>
				<Data name="rssi">
					<value>-106.0</value>
				</Data>
				<Data name="rsrq">
					<value>-8.0</value>
				</Data>
				<Data name="rssnr">
					<value>4.0</value>
				</Data>
				<Data name="lat">
					<value>51.75020435</value>
				</Data>
				<Data name="long">
					<value>-0.238098002</value>
				</Data>
				<Data name="Dustance (m)">
					<value>339.925</value>
				</Data>
				<Data name="unnamed (1)">
				</Data>
				<Data name="unnamed (2)">
				</Data>
				<Data name="unnamed (3)">
				</Data>
				<Data name="unnamed (4)">
				</Data>
			</ExtendedData>
			<Point>
				<coordinates>-0.238098002,51.75020435,0</coordinates>
			</Point>
		</Placemark>
		<Placemark>
			<name>1009.0</name>
			<description><![CDATA[sessionid: 8<br>report: 207<br>systime: -1284498860<br>datarx: 2281067<br>datatx: 783860<br>rssi: -105<br>rsrq: -8<br>rssnr: 4<br>lat: 51.75020406<br>long: -0.238072017<br>Dustance (m): 341.712<br>unnamed (1): <br>unnamed (2): <br>unnamed (3): <br>unnamed (4):]]></description>
			<styleUrl>#icon-1739-A52714</styleUrl>
			<ExtendedData>
				<Data name="sessionid">
					<value>8.0</value>
				</Data>
				<Data name="report">
					<value>207.0</value>
				</Data>
				<Data name="systime">
					<value>-1.28449886E9</value>
				</Data>
				<Data name="datarx">
					<value>2281067.0</value>
				</Data>
				<Data name="datatx">
					<value>783860.0</value>
				</Data>
				<Data name="rssi">
					<value>-105.0</value>
				</Data>
				<Data name="rsrq">
					<value>-8.0</value>
				</Data>
				<Data name="rssnr">
					<value>4.0</value>
				</Data>
				<Data name="lat">
					<value>51.75020406</value>
				</Data>
				<Data name="long">
					<value>-0.238072017</value>
				</Data>
				<Data name="Dustance (m)">
					<value>341.712</value>
				</Data>
				<Data name="unnamed (1)">
				</Data>
				<Data name="unnamed (2)">
				</Data>
				<Data name="unnamed (3)">
				</Data>
				<Data name="unnamed (4)">
				</Data>
			</ExtendedData>
			<Point>
				<coordinates>-0.238072017,51.75020406,0</coordinates>
			</Point>
		</Placemark>
		<Placemark>
			<name>1010.0</name>
			<description><![CDATA[sessionid: 8<br>report: 208<br>systime: -1284497851<br>datarx: 2291179<br>datatx: 785019<br>rssi: -105<br>rsrq: -8<br>rssnr: 4<br>lat: 51.75020751<br>long: -0.238042843<br>Dustance (m): 343.612<br>unnamed (1): <br>unnamed (2): <br>unnamed (3): <br>unnamed (4):]]></description>
			<styleUrl>#icon-1739-A52714</styleUrl>
			<ExtendedData>
				<Data name="sessionid">
					<value>8.0</value>
				</Data>
				<Data name="report">
					<value>208.0</value>
				</Data>
				<Data name="systime">
					<value>-1.284497851E9</value>
				</Data>
				<Data name="datarx">
					<value>2291179.0</value>
				</Data>
				<Data name="datatx">
					<value>785019.0</value>
				</Data>
				<Data name="rssi">
					<value>-105.0</value>
				</Data>
				<Data name="rsrq">
					<value>-8.0</value>
				</Data>
				<Data name="rssnr">
					<value>4.0</value>
				</Data>
				<Data name="lat">
					<value>51.75020751</value>
				</Data>
				<Data name="long">
					<value>-0.238042843</value>
				</Data>
				<Data name="Dustance (m)">
					<value>343.612</value>
				</Data>
				<Data name="unnamed (1)">
				</Data>
				<Data name="unnamed (2)">
				</Data>
				<Data name="unnamed (3)">
				</Data>
				<Data name="unnamed (4)">
				</Data>
			</ExtendedData>
			<Point>
				<coordinates>-0.238042843,51.75020751,0</coordinates>
			</Point>
		</Placemark>
		<Placemark>
			<name>1011.0</name>
			<description><![CDATA[sessionid: 8<br>report: 209<br>systime: -1284496850<br>datarx: 2292307<br>datatx: 785091<br>rssi: -99<br>rsrq: -6<br>rssnr: 14<br>lat: 51.7502112<br>long: -0.238021277<br>Dustance (m): 345.267<br>unnamed (1): <br>unnamed (2): <br>unnamed (3): <br>unnamed (4):]]></description>
			<styleUrl>#icon-1739-A52714</styleUrl>
			<ExtendedData>
				<Data name="sessionid">
					<value>8.0</value>
				</Data>
				<Data name="report">
					<value>209.0</value>
				</Data>
				<Data name="systime">
					<value>-1.28449685E9</value>
				</Data>
				<Data name="datarx">
					<value>2292307.0</value>
				</Data>
				<Data name="datatx">
					<value>785091.0</value>
				</Data>
				<Data name="rssi">
					<value>-99.0</value>
				</Data>
				<Data name="rsrq">
					<value>-6.0</value>
				</Data>
				<Data name="rssnr">
					<value>14.0</value>
				</Data>
				<Data name="lat">
					<value>51.7502112</value>
				</Data>
				<Data name="long">
					<value>-0.238021277</value>
				</Data>
				<Data name="Dustance (m)">
					<value>345.267</value>
				</Data>
				<Data name="unnamed (1)">
				</Data>
				<Data name="unnamed (2)">
				</Data>
				<Data name="unnamed (3)">
				</Data>
				<Data name="unnamed (4)">
				</Data>
			</ExtendedData>
			<Point>
				<coordinates>-0.238021277,51.7502112,0</coordinates>
			</Point>
		</Placemark>
		<Placemark>
			<name>1012.0</name>
			<description><![CDATA[sessionid: 8<br>report: 210<br>systime: -1284495828<br>datarx: 2292307<br>datatx: 785091<br>rssi: -99<br>rsrq: -6<br>rssnr: 14<br>lat: 51.75021459<br>long: -0.238004452<br>Dustance (m): 346.451<br>unnamed (1): <br>unnamed (2): <br>unnamed (3): <br>unnamed (4):]]></description>
			<styleUrl>#icon-1739-A52714</styleUrl>
			<ExtendedData>
				<Data name="sessionid">
					<value>8.0</value>
				</Data>
				<Data name="report">
					<value>210.0</value>
				</Data>
				<Data name="systime">
					<value>-1.284495828E9</value>
				</Data>
				<Data name="datarx">
					<value>2292307.0</value>
				</Data>
				<Data name="datatx">
					<value>785091.0</value>
				</Data>
				<Data name="rssi">
					<value>-99.0</value>
				</Data>
				<Data name="rsrq">
					<value>-6.0</value>
				</Data>
				<Data name="rssnr">
					<value>14.0</value>
				</Data>
				<Data name="lat">
					<value>51.75021459</value>
				</Data>
				<Data name="long">
					<value>-0.238004452</value>
				</Data>
				<Data name="Dustance (m)">
					<value>346.451</value>
				</Data>
				<Data name="unnamed (1)">
				</Data>
				<Data name="unnamed (2)">
				</Data>
				<Data name="unnamed (3)">
				</Data>
				<Data name="unnamed (4)">
				</Data>
			</ExtendedData>
			<Point>
				<coordinates>-0.238004452,51.75021459,0</coordinates>
			</Point>
		</Placemark>
		<Placemark>
			<name>1013.0</name>
			<description><![CDATA[sessionid: 8<br>report: 211<br>systime: -1284494836<br>datarx: 2293435<br>datatx: 785163<br>rssi: -100<br>rsrq: -7<br>rssnr: 11<br>lat: 51.75021804<br>long: -0.237989897<br>Dustance (m): 347.457<br>unnamed (1): <br>unnamed (2): <br>unnamed (3): <br>unnamed (4):]]></description>
			<styleUrl>#icon-1739-A52714</styleUrl>
			<ExtendedData>
				<Data name="sessionid">
					<value>8.0</value>
				</Data>
				<Data name="report">
					<value>211.0</value>
				</Data>
				<Data name="systime">
					<value>-1.284494836E9</value>
				</Data>
				<Data name="datarx">
					<value>2293435.0</value>
				</Data>
				<Data name="datatx">
					<value>785163.0</value>
				</Data>
				<Data name="rssi">
					<value>-100.0</value>
				</Data>
				<Data name="rsrq">
					<value>-7.0</value>
				</Data>
				<Data name="rssnr">
					<value>11.0</value>
				</Data>
				<Data name="lat">
					<value>51.75021804</value>
				</Data>
				<Data name="long">
					<value>-0.237989897</value>
				</Data>
				<Data name="Dustance (m)">
					<value>347.457</value>
				</Data>
				<Data name="unnamed (1)">
				</Data>
				<Data name="unnamed (2)">
				</Data>
				<Data name="unnamed (3)">
				</Data>
				<Data name="unnamed (4)">
				</Data>
			</ExtendedData>
			<Point>
				<coordinates>-0.237989897,51.75021804,0</coordinates>
			</Point>
		</Placemark>
		<Placemark>
			<name>1014.0</name>
			<description><![CDATA[sessionid: 8<br>report: 212<br>systime: -1284493859<br>datarx: 2293435<br>datatx: 785163<br>rssi: -100<br>rsrq: -7<br>rssnr: 11<br>lat: 51.75022225<br>long: -0.237979995<br>Dustance (m): 348.396<br>unnamed (1): <br>unnamed (2): <br>unnamed (3): <br>unnamed (4):]]></description>
			<styleUrl>#icon-1739-A52714</styleUrl>
			<ExtendedData>
				<Data name="sessionid">
					<value>8.0</value>
				</Data>
				<Data name="report">
					<value>212.0</value>
				</Data>
				<Data name="systime">
					<value>-1.284493859E9</value>
				</Data>
				<Data name="datarx">
					<value>2293435.0</value>
				</Data>
				<Data name="datatx">
					<value>785163.0</value>
				</Data>
				<Data name="rssi">
					<value>-100.0</value>
				</Data>
				<Data name="rsrq">
					<value>-7.0</value>
				</Data>
				<Data name="rssnr">
					<value>11.0</value>
				</Data>
				<Data name="lat">
					<value>51.75022225</value>
				</Data>
				<Data name="long">
					<value>-0.237979995</value>
				</Data>
				<Data name="Dustance (m)">
					<value>348.396</value>
				</Data>
				<Data name="unnamed (1)">
				</Data>
				<Data name="unnamed (2)">
				</Data>
				<Data name="unnamed (3)">
				</Data>
				<Data name="unnamed (4)">
				</Data>
			</ExtendedData>
			<Point>
				<coordinates>-0.237979995,51.75022225,0</coordinates>
			</Point>
		</Placemark>
		<Placemark>
			<name>1015.0</name>
			<description><![CDATA[sessionid: 8<br>report: 213<br>systime: -1284492826<br>datarx: 2294641<br>datatx: 785307<br>rssi: -100<br>rsrq: -7<br>rssnr: 11<br>lat: 51.75022672<br>long: -0.23796942<br>Dustance (m): 349.224<br>unnamed (1): <br>unnamed (2): <br>unnamed (3): <br>unnamed (4):]]></description>
			<styleUrl>#icon-1739-A52714</styleUrl>
			<ExtendedData>
				<Data name="sessionid">
					<value>8.0</value>
				</Data>
				<Data name="report">
					<value>213.0</value>
				</Data>
				<Data name="systime">
					<value>-1.284492826E9</value>
				</Data>
				<Data name="datarx">
					<value>2294641.0</value>
				</Data>
				<Data name="datatx">
					<value>785307.0</value>
				</Data>
				<Data name="rssi">
					<value>-100.0</value>
				</Data>
				<Data name="rsrq">
					<value>-7.0</value>
				</Data>
				<Data name="rssnr">
					<value>11.0</value>
				</Data>
				<Data name="lat">
					<value>51.75022672</value>
				</Data>
				<Data name="long">
					<value>-0.23796942</value>
				</Data>
				<Data name="Dustance (m)">
					<value>349.224</value>
				</Data>
				<Data name="unnamed (1)">
				</Data>
				<Data name="unnamed (2)">
				</Data>
				<Data name="unnamed (3)">
				</Data>
				<Data name="unnamed (4)">
				</Data>
			</ExtendedData>
			<Point>
				<coordinates>-0.23796942,51.75022672,0</coordinates>
			</Point>
		</Placemark>
		<Placemark>
			<name>1016.0</name>
			<description><![CDATA[sessionid: 8<br>report: 214<br>systime: -1284491832<br>datarx: 2295775<br>datatx: 785379<br>rssi: -103<br>rsrq: -8<br>rssnr: 8<br>lat: 51.75023153<br>long: -0.237961316<br>Dustance (m): 349.805<br>unnamed (1): <br>unnamed (2): <br>unnamed (3): <br>unnamed (4):]]></description>
			<styleUrl>#icon-1739-A52714</styleUrl>
			<ExtendedData>
				<Data name="sessionid">
					<value>8.0</value>
				</Data>
				<Data name="report">
					<value>214.0</value>
				</Data>
				<Data name="systime">
					<value>-1.284491832E9</value>
				</Data>
				<Data name="datarx">
					<value>2295775.0</value>
				</Data>
				<Data name="datatx">
					<value>785379.0</value>
				</Data>
				<Data name="rssi">
					<value>-103.0</value>
				</Data>
				<Data name="rsrq">
					<value>-8.0</value>
				</Data>
				<Data name="rssnr">
					<value>8.0</value>
				</Data>
				<Data name="lat">
					<value>51.75023153</value>
				</Data>
				<Data name="long">
					<value>-0.237961316</value>
				</Data>
				<Data name="Dustance (m)">
					<value>349.805</value>
				</Data>
				<Data name="unnamed (1)">
				</Data>
				<Data name="unnamed (2)">
				</Data>
				<Data name="unnamed (3)">
				</Data>
				<Data name="unnamed (4)">
				</Data>
			</ExtendedData>
			<Point>
				<coordinates>-0.237961316,51.75023153,0</coordinates>
			</Point>
		</Placemark>
		<Placemark>
			<name>1017.0</name>
			<description><![CDATA[sessionid: 8<br>report: 215<br>systime: -1284490861<br>datarx: 2296903<br>datatx: 785451<br>rssi: -103<br>rsrq: -8<br>rssnr: 8<br>lat: 51.75023959<br>long: -0.237945509<br>Dustance (m): 351.215<br>unnamed (1): <br>unnamed (2): <br>unnamed (3): <br>unnamed (4):]]></description>
			<styleUrl>#icon-1739-A52714</styleUrl>
			<ExtendedData>
				<Data name="sessionid">
					<value>8.0</value>
				</Data>
				<Data name="report">
					<value>215.0</value>
				</Data>
				<Data name="systime">
					<value>-1.284490861E9</value>
				</Data>
				<Data name="datarx">
					<value>2296903.0</value>
				</Data>
				<Data name="datatx">
					<value>785451.0</value>
				</Data>
				<Data name="rssi">
					<value>-103.0</value>
				</Data>
				<Data name="rsrq">
					<value>-8.0</value>
				</Data>
				<Data name="rssnr">
					<value>8.0</value>
				</Data>
				<Data name="lat">
					<value>51.75023959</value>
				</Data>
				<Data name="long">
					<value>-0.237945509</value>
				</Data>
				<Data name="Dustance (m)">
					<value>351.215</value>
				</Data>
				<Data name="unnamed (1)">
				</Data>
				<Data name="unnamed (2)">
				</Data>
				<Data name="unnamed (3)">
				</Data>
				<Data name="unnamed (4)">
				</Data>
			</ExtendedData>
			<Point>
				<coordinates>-0.237945509,51.75023958999999,0</coordinates>
			</Point>
		</Placemark>
		<Placemark>
			<name>1018.0</name>
			<description><![CDATA[sessionid: 8<br>report: 216<br>systime: -1284489830<br>datarx: 2298037<br>datatx: 785523<br>rssi: -103<br>rsrq: -8<br>rssnr: 8<br>lat: 51.75024781<br>long: -0.237933549<br>Dustance (m): 352.267<br>unnamed (1): <br>unnamed (2): <br>unnamed (3): <br>unnamed (4):]]></description>
			<styleUrl>#icon-1739-A52714</styleUrl>
			<ExtendedData>
				<Data name="sessionid">
					<value>8.0</value>
				</Data>
				<Data name="report">
					<value>216.0</value>
				</Data>
				<Data name="systime">
					<value>-1.28448983E9</value>
				</Data>
				<Data name="datarx">
					<value>2298037.0</value>
				</Data>
				<Data name="datatx">
					<value>785523.0</value>
				</Data>
				<Data name="rssi">
					<value>-103.0</value>
				</Data>
				<Data name="rsrq">
					<value>-8.0</value>
				</Data>
				<Data name="rssnr">
					<value>8.0</value>
				</Data>
				<Data name="lat">
					<value>51.75024781</value>
				</Data>
				<Data name="long">
					<value>-0.237933549</value>
				</Data>
				<Data name="Dustance (m)">
					<value>352.267</value>
				</Data>
				<Data name="unnamed (1)">
				</Data>
				<Data name="unnamed (2)">
				</Data>
				<Data name="unnamed (3)">
				</Data>
				<Data name="unnamed (4)">
				</Data>
			</ExtendedData>
			<Point>
				<coordinates>-0.237933549,51.75024781,0</coordinates>
			</Point>
		</Placemark>
		<Placemark>
			<name>1019.0</name>
			<description><![CDATA[sessionid: 8<br>report: 217<br>systime: -1284488831<br>datarx: 2298037<br>datatx: 785523<br>rssi: -107<br>rsrq: -10<br>rssnr: 4<br>lat: 51.75025435<br>long: -0.237917359<br>Dustance (m): 353.565<br>unnamed (1): <br>unnamed (2): <br>unnamed (3): <br>unnamed (4):]]></description>
			<styleUrl>#icon-1739-A52714</styleUrl>
			<ExtendedData>
				<Data name="sessionid">
					<value>8.0</value>
				</Data>
				<Data name="report">
					<value>217.0</value>
				</Data>
				<Data name="systime">
					<value>-1.284488831E9</value>
				</Data>
				<Data name="datarx">
					<value>2298037.0</value>
				</Data>
				<Data name="datatx">
					<value>785523.0</value>
				</Data>
				<Data name="rssi">
					<value>-107.0</value>
				</Data>
				<Data name="rsrq">
					<value>-10.0</value>
				</Data>
				<Data name="rssnr">
					<value>4.0</value>
				</Data>
				<Data name="lat">
					<value>51.75025435</value>
				</Data>
				<Data name="long">
					<value>-0.237917359</value>
				</Data>
				<Data name="Dustance (m)">
					<value>353.565</value>
				</Data>
				<Data name="unnamed (1)">
				</Data>
				<Data name="unnamed (2)">
				</Data>
				<Data name="unnamed (3)">
				</Data>
				<Data name="unnamed (4)">
				</Data>
			</ExtendedData>
			<Point>
				<coordinates>-0.237917359,51.75025435,0</coordinates>
			</Point>
		</Placemark>
		<Placemark>
			<name>1020.0</name>
			<description><![CDATA[sessionid: 8<br>report: 218<br>systime: -1284487848<br>datarx: 2298037<br>datatx: 785523<br>rssi: -107<br>rsrq: -10<br>rssnr: 4<br>lat: 51.75026177<br>long: -0.237897433<br>Dustance (m): 355.154<br>unnamed (1): <br>unnamed (2): <br>unnamed (3): <br>unnamed (4):]]></description>
			<styleUrl>#icon-1739-A52714</styleUrl>
			<ExtendedData>
				<Data name="sessionid">
					<value>8.0</value>
				</Data>
				<Data name="report">
					<value>218.0</value>
				</Data>
				<Data name="systime">
					<value>-1.284487848E9</value>
				</Data>
				<Data name="datarx">
					<value>2298037.0</value>
				</Data>
				<Data name="datatx">
					<value>785523.0</value>
				</Data>
				<Data name="rssi">
					<value>-107.0</value>
				</Data>
				<Data name="rsrq">
					<value>-10.0</value>
				</Data>
				<Data name="rssnr">
					<value>4.0</value>
				</Data>
				<Data name="lat">
					<value>51.75026177</value>
				</Data>
				<Data name="long">
					<value>-0.237897433</value>
				</Data>
				<Data name="Dustance (m)">
					<value>355.154</value>
				</Data>
				<Data name="unnamed (1)">
				</Data>
				<Data name="unnamed (2)">
				</Data>
				<Data name="unnamed (3)">
				</Data>
				<Data name="unnamed (4)">
				</Data>
			</ExtendedData>
			<Point>
				<coordinates>-0.237897433,51.75026177,0</coordinates>
			</Point>
		</Placemark>
		<Placemark>
			<name>1021.0</name>
			<description><![CDATA[sessionid: 8<br>report: 219<br>systime: -1284486854<br>datarx: 2298037<br>datatx: 785523<br>rssi: -107<br>rsrq: -10<br>rssnr: 4<br>lat: 51.75026775<br>long: -0.237884633<br>Dustance (m): 356.273<br>unnamed (1): <br>unnamed (2): <br>unnamed (3): <br>unnamed (4):]]></description>
			<styleUrl>#icon-1739-A52714</styleUrl>
			<ExtendedData>
				<Data name="sessionid">
					<value>8.0</value>
				</Data>
				<Data name="report">
					<value>219.0</value>
				</Data>
				<Data name="systime">
					<value>-1.284486854E9</value>
				</Data>
				<Data name="datarx">
					<value>2298037.0</value>
				</Data>
				<Data name="datatx">
					<value>785523.0</value>
				</Data>
				<Data name="rssi">
					<value>-107.0</value>
				</Data>
				<Data name="rsrq">
					<value>-10.0</value>
				</Data>
				<Data name="rssnr">
					<value>4.0</value>
				</Data>
				<Data name="lat">
					<value>51.75026775</value>
				</Data>
				<Data name="long">
					<value>-0.237884633</value>
				</Data>
				<Data name="Dustance (m)">
					<value>356.273</value>
				</Data>
				<Data name="unnamed (1)">
				</Data>
				<Data name="unnamed (2)">
				</Data>
				<Data name="unnamed (3)">
				</Data>
				<Data name="unnamed (4)">
				</Data>
			</ExtendedData>
			<Point>
				<coordinates>-0.237884633,51.75026775,0</coordinates>
			</Point>
		</Placemark>
		<Placemark>
			<name>1022.0</name>
			<description><![CDATA[sessionid: 8<br>report: 220<br>systime: -1284485857<br>datarx: 2299171<br>datatx: 785595<br>rssi: -107<br>rsrq: -11<br>rssnr: 4<br>lat: 51.75026936<br>long: -0.237872207<br>Dustance (m): 357.165<br>unnamed (1): <br>unnamed (2): <br>unnamed (3): <br>unnamed (4):]]></description>
			<styleUrl>#icon-1739-A52714</styleUrl>
			<ExtendedData>
				<Data name="sessionid">
					<value>8.0</value>
				</Data>
				<Data name="report">
					<value>220.0</value>
				</Data>
				<Data name="systime">
					<value>-1.284485857E9</value>
				</Data>
				<Data name="datarx">
					<value>2299171.0</value>
				</Data>
				<Data name="datatx">
					<value>785595.0</value>
				</Data>
				<Data name="rssi">
					<value>-107.0</value>
				</Data>
				<Data name="rsrq">
					<value>-11.0</value>
				</Data>
				<Data name="rssnr">
					<value>4.0</value>
				</Data>
				<Data name="lat">
					<value>51.75026936</value>
				</Data>
				<Data name="long">
					<value>-0.237872207</value>
				</Data>
				<Data name="Dustance (m)">
					<value>357.165</value>
				</Data>
				<Data name="unnamed (1)">
				</Data>
				<Data name="unnamed (2)">
				</Data>
				<Data name="unnamed (3)">
				</Data>
				<Data name="unnamed (4)">
				</Data>
			</ExtendedData>
			<Point>
				<coordinates>-0.237872207,51.75026936,0</coordinates>
			</Point>
		</Placemark>
		<Placemark>
			<name>1023.0</name>
			<description><![CDATA[sessionid: 8<br>report: 221<br>systime: -1284484857<br>datarx: 2299171<br>datatx: 785595<br>rssi: -107<br>rsrq: -11<br>rssnr: 4<br>lat: 51.75027331<br>long: -0.237856642<br>Dustance (m): 358.285<br>unnamed (1): <br>unnamed (2): <br>unnamed (3): <br>unnamed (4):]]></description>
			<styleUrl>#icon-1739-A52714</styleUrl>
			<ExtendedData>
				<Data name="sessionid">
					<value>8.0</value>
				</Data>
				<Data name="report">
					<value>221.0</value>
				</Data>
				<Data name="systime">
					<value>-1.284484857E9</value>
				</Data>
				<Data name="datarx">
					<value>2299171.0</value>
				</Data>
				<Data name="datatx">
					<value>785595.0</value>
				</Data>
				<Data name="rssi">
					<value>-107.0</value>
				</Data>
				<Data name="rsrq">
					<value>-11.0</value>
				</Data>
				<Data name="rssnr">
					<value>4.0</value>
				</Data>
				<Data name="lat">
					<value>51.75027331</value>
				</Data>
				<Data name="long">
					<value>-0.237856642</value>
				</Data>
				<Data name="Dustance (m)">
					<value>358.285</value>
				</Data>
				<Data name="unnamed (1)">
				</Data>
				<Data name="unnamed (2)">
				</Data>
				<Data name="unnamed (3)">
				</Data>
				<Data name="unnamed (4)">
				</Data>
			</ExtendedData>
			<Point>
				<coordinates>-0.237856642,51.75027331,0</coordinates>
			</Point>
		</Placemark>
		<Placemark>
			<name>1024.0</name>
			<description><![CDATA[sessionid: 8<br>report: 222<br>systime: -1284483847<br>datarx: 2299171<br>datatx: 785595<br>rssi: -104<br>rsrq: -8<br>rssnr: 5<br>lat: 51.75027728<br>long: -0.237842917<br>Dustance (m): 359.29<br>unnamed (1): <br>unnamed (2): <br>unnamed (3): <br>unnamed (4):]]></description>
			<styleUrl>#icon-1739-A52714</styleUrl>
			<ExtendedData>
				<Data name="sessionid">
					<value>8.0</value>
				</Data>
				<Data name="report">
					<value>222.0</value>
				</Data>
				<Data name="systime">
					<value>-1.284483847E9</value>
				</Data>
				<Data name="datarx">
					<value>2299171.0</value>
				</Data>
				<Data name="datatx">
					<value>785595.0</value>
				</Data>
				<Data name="rssi">
					<value>-104.0</value>
				</Data>
				<Data name="rsrq">
					<value>-8.0</value>
				</Data>
				<Data name="rssnr">
					<value>5.0</value>
				</Data>
				<Data name="lat">
					<value>51.75027728</value>
				</Data>
				<Data name="long">
					<value>-0.237842917</value>
				</Data>
				<Data name="Dustance (m)">
					<value>359.29</value>
				</Data>
				<Data name="unnamed (1)">
				</Data>
				<Data name="unnamed (2)">
				</Data>
				<Data name="unnamed (3)">
				</Data>
				<Data name="unnamed (4)">
				</Data>
			</ExtendedData>
			<Point>
				<coordinates>-0.237842917,51.75027728,0</coordinates>
			</Point>
		</Placemark>
		<Placemark>
			<name>1025.0</name>
			<description><![CDATA[sessionid: 8<br>report: 223<br>systime: -1284482855<br>datarx: 2301222<br>datatx: 787277<br>rssi: -104<br>rsrq: -8<br>rssnr: 5<br>lat: 51.75028347<br>long: -0.237829535<br>Dustance (m): 360.523<br>unnamed (1): <br>unnamed (2): <br>unnamed (3): <br>unnamed (4):]]></description>
			<styleUrl>#icon-1739-A52714</styleUrl>
			<ExtendedData>
				<Data name="sessionid">
					<value>8.0</value>
				</Data>
				<Data name="report">
					<value>223.0</value>
				</Data>
				<Data name="systime">
					<value>-1.284482855E9</value>
				</Data>
				<Data name="datarx">
					<value>2301222.0</value>
				</Data>
				<Data name="datatx">
					<value>787277.0</value>
				</Data>
				<Data name="rssi">
					<value>-104.0</value>
				</Data>
				<Data name="rsrq">
					<value>-8.0</value>
				</Data>
				<Data name="rssnr">
					<value>5.0</value>
				</Data>
				<Data name="lat">
					<value>51.75028347</value>
				</Data>
				<Data name="long">
					<value>-0.237829535</value>
				</Data>
				<Data name="Dustance (m)">
					<value>360.523</value>
				</Data>
				<Data name="unnamed (1)">
				</Data>
				<Data name="unnamed (2)">
				</Data>
				<Data name="unnamed (3)">
				</Data>
				<Data name="unnamed (4)">
				</Data>
			</ExtendedData>
			<Point>
				<coordinates>-0.237829535,51.75028347,0</coordinates>
			</Point>
		</Placemark>
		<Placemark>
			<name>1026.0</name>
			<description><![CDATA[sessionid: 8<br>report: 224<br>systime: -1284481833<br>datarx: 2301282<br>datatx: 787277<br>rssi: -104<br>rsrq: -8<br>rssnr: 5<br>lat: 51.75028714<br>long: -0.237818224<br>Dustance (m): 361.35<br>unnamed (1): <br>unnamed (2): <br>unnamed (3): <br>unnamed (4):]]></description>
			<styleUrl>#icon-1739-A52714</styleUrl>
			<ExtendedData>
				<Data name="sessionid">
					<value>8.0</value>
				</Data>
				<Data name="report">
					<value>224.0</value>
				</Data>
				<Data name="systime">
					<value>-1.284481833E9</value>
				</Data>
				<Data name="datarx">
					<value>2301282.0</value>
				</Data>
				<Data name="datatx">
					<value>787277.0</value>
				</Data>
				<Data name="rssi">
					<value>-104.0</value>
				</Data>
				<Data name="rsrq">
					<value>-8.0</value>
				</Data>
				<Data name="rssnr">
					<value>5.0</value>
				</Data>
				<Data name="lat">
					<value>51.75028714</value>
				</Data>
				<Data name="long">
					<value>-0.237818224</value>
				</Data>
				<Data name="Dustance (m)">
					<value>361.35</value>
				</Data>
				<Data name="unnamed (1)">
				</Data>
				<Data name="unnamed (2)">
				</Data>
				<Data name="unnamed (3)">
				</Data>
				<Data name="unnamed (4)">
				</Data>
			</ExtendedData>
			<Point>
				<coordinates>-0.237818224,51.75028713999999,0</coordinates>
			</Point>
		</Placemark>
		<Placemark>
			<name>1027.0</name>
			<description><![CDATA[sessionid: 8<br>report: 225<br>systime: -1284480847<br>datarx: 2301714<br>datatx: 787757<br>rssi: -110<br>rsrq: -12<br>rssnr: 2<br>lat: 51.75029086<br>long: -0.237801949<br>Dustance (m): 362.534<br>unnamed (1): <br>unnamed (2): <br>unnamed (3): <br>unnamed (4):]]></description>
			<styleUrl>#icon-1739-A52714</styleUrl>
			<ExtendedData>
				<Data name="sessionid">
					<value>8.0</value>
				</Data>
				<Data name="report">
					<value>225.0</value>
				</Data>
				<Data name="systime">
					<value>-1.284480847E9</value>
				</Data>
				<Data name="datarx">
					<value>2301714.0</value>
				</Data>
				<Data name="datatx">
					<value>787757.0</value>
				</Data>
				<Data name="rssi">
					<value>-110.0</value>
				</Data>
				<Data name="rsrq">
					<value>-12.0</value>
				</Data>
				<Data name="rssnr">
					<value>2.0</value>
				</Data>
				<Data name="lat">
					<value>51.75029086</value>
				</Data>
				<Data name="long">
					<value>-0.237801949</value>
				</Data>
				<Data name="Dustance (m)">
					<value>362.534</value>
				</Data>
				<Data name="unnamed (1)">
				</Data>
				<Data name="unnamed (2)">
				</Data>
				<Data name="unnamed (3)">
				</Data>
				<Data name="unnamed (4)">
				</Data>
			</ExtendedData>
			<Point>
				<coordinates>-0.237801949,51.75029086,0</coordinates>
			</Point>
		</Placemark>
		<Placemark>
			<name>1028.0</name>
			<description><![CDATA[sessionid: 8<br>report: 226<br>systime: -1284479854<br>datarx: 2302650<br>datatx: 788825<br>rssi: -110<br>rsrq: -12<br>rssnr: 2<br>lat: 51.75029364<br>long: -0.23778813<br>Dustance (m): 363.54<br>unnamed (1): <br>unnamed (2): <br>unnamed (3): <br>unnamed (4):]]></description>
			<styleUrl>#icon-1739-A52714</styleUrl>
			<ExtendedData>
				<Data name="sessionid">
					<value>8.0</value>
				</Data>
				<Data name="report">
					<value>226.0</value>
				</Data>
				<Data name="systime">
					<value>-1.284479854E9</value>
				</Data>
				<Data name="datarx">
					<value>2302650.0</value>
				</Data>
				<Data name="datatx">
					<value>788825.0</value>
				</Data>
				<Data name="rssi">
					<value>-110.0</value>
				</Data>
				<Data name="rsrq">
					<value>-12.0</value>
				</Data>
				<Data name="rssnr">
					<value>2.0</value>
				</Data>
				<Data name="lat">
					<value>51.75029364</value>
				</Data>
				<Data name="long">
					<value>-0.23778813</value>
				</Data>
				<Data name="Dustance (m)">
					<value>363.54</value>
				</Data>
				<Data name="unnamed (1)">
				</Data>
				<Data name="unnamed (2)">
				</Data>
				<Data name="unnamed (3)">
				</Data>
				<Data name="unnamed (4)">
				</Data>
			</ExtendedData>
			<Point>
				<coordinates>-0.23778813,51.75029364,0</coordinates>
			</Point>
		</Placemark>
		<Placemark>
			<name>1029.0</name>
			<description><![CDATA[sessionid: 8<br>report: 227<br>systime: -1284478834<br>datarx: 2303082<br>datatx: 789408<br>rssi: -108<br>rsrq: -11<br>rssnr: 5<br>lat: 51.75029603<br>long: -0.237767463<br>Dustance (m): 364.902<br>unnamed (1): <br>unnamed (2): <br>unnamed (3): <br>unnamed (4):]]></description>
			<styleUrl>#icon-1739-A52714</styleUrl>
			<ExtendedData>
				<Data name="sessionid">
					<value>8.0</value>
				</Data>
				<Data name="report">
					<value>227.0</value>
				</Data>
				<Data name="systime">
					<value>-1.284478834E9</value>
				</Data>
				<Data name="datarx">
					<value>2303082.0</value>
				</Data>
				<Data name="datatx">
					<value>789408.0</value>
				</Data>
				<Data name="rssi">
					<value>-108.0</value>
				</Data>
				<Data name="rsrq">
					<value>-11.0</value>
				</Data>
				<Data name="rssnr">
					<value>5.0</value>
				</Data>
				<Data name="lat">
					<value>51.75029603</value>
				</Data>
				<Data name="long">
					<value>-0.237767463</value>
				</Data>
				<Data name="Dustance (m)">
					<value>364.902</value>
				</Data>
				<Data name="unnamed (1)">
				</Data>
				<Data name="unnamed (2)">
				</Data>
				<Data name="unnamed (3)">
				</Data>
				<Data name="unnamed (4)">
				</Data>
			</ExtendedData>
			<Point>
				<coordinates>-0.237767463,51.75029603,0</coordinates>
			</Point>
		</Placemark>
		<Placemark>
			<name>1030.0</name>
			<description><![CDATA[sessionid: 8<br>report: 228<br>systime: -1284477836<br>datarx: 2303885<br>datatx: 790863<br>rssi: -108<br>rsrq: -11<br>rssnr: 5<br>lat: 51.75029987<br>long: -0.237749183<br>Dustance (m): 366.265<br>unnamed (1): <br>unnamed (2): <br>unnamed (3): <br>unnamed (4):]]></description>
			<styleUrl>#icon-1739-A52714</styleUrl>
			<ExtendedData>
				<Data name="sessionid">
					<value>8.0</value>
				</Data>
				<Data name="report">
					<value>228.0</value>
				</Data>
				<Data name="systime">
					<value>-1.284477836E9</value>
				</Data>
				<Data name="datarx">
					<value>2303885.0</value>
				</Data>
				<Data name="datatx">
					<value>790863.0</value>
				</Data>
				<Data name="rssi">
					<value>-108.0</value>
				</Data>
				<Data name="rsrq">
					<value>-11.0</value>
				</Data>
				<Data name="rssnr">
					<value>5.0</value>
				</Data>
				<Data name="lat">
					<value>51.75029987</value>
				</Data>
				<Data name="long">
					<value>-0.237749183</value>
				</Data>
				<Data name="Dustance (m)">
					<value>366.265</value>
				</Data>
				<Data name="unnamed (1)">
				</Data>
				<Data name="unnamed (2)">
				</Data>
				<Data name="unnamed (3)">
				</Data>
				<Data name="unnamed (4)">
				</Data>
			</ExtendedData>
			<Point>
				<coordinates>-0.237749183,51.75029987,0</coordinates>
			</Point>
		</Placemark>
		<Placemark>
			<name>1031.0</name>
			<description><![CDATA[sessionid: 8<br>report: 229<br>systime: -1284476833<br>datarx: 2304101<br>datatx: 791115<br>rssi: -108<br>rsrq: -11<br>rssnr: 5<br>lat: 51.75030401<br>long: -0.237728907<br>Dustance (m): 367.741<br>unnamed (1): <br>unnamed (2): <br>unnamed (3): <br>unnamed (4):]]></description>
			<styleUrl>#icon-1739-A52714</styleUrl>
			<ExtendedData>
				<Data name="sessionid">
					<value>8.0</value>
				</Data>
				<Data name="report">
					<value>229.0</value>
				</Data>
				<Data name="systime">
					<value>-1.284476833E9</value>
				</Data>
				<Data name="datarx">
					<value>2304101.0</value>
				</Data>
				<Data name="datatx">
					<value>791115.0</value>
				</Data>
				<Data name="rssi">
					<value>-108.0</value>
				</Data>
				<Data name="rsrq">
					<value>-11.0</value>
				</Data>
				<Data name="rssnr">
					<value>5.0</value>
				</Data>
				<Data name="lat">
					<value>51.75030401</value>
				</Data>
				<Data name="long">
					<value>-0.237728907</value>
				</Data>
				<Data name="Dustance (m)">
					<value>367.741</value>
				</Data>
				<Data name="unnamed (1)">
				</Data>
				<Data name="unnamed (2)">
				</Data>
				<Data name="unnamed (3)">
				</Data>
				<Data name="unnamed (4)">
				</Data>
			</ExtendedData>
			<Point>
				<coordinates>-0.237728907,51.75030401,0</coordinates>
			</Point>
		</Placemark>
		<Placemark>
			<name>1032.0</name>
			<description><![CDATA[sessionid: 8<br>report: 230<br>systime: -1284475854<br>datarx: 2304101<br>datatx: 791115<br>rssi: -106<br>rsrq: -9<br>rssnr: 5<br>lat: 51.75030833<br>long: -0.23771062<br>Dustance (m): 369.103<br>unnamed (1): <br>unnamed (2): <br>unnamed (3): <br>unnamed (4):]]></description>
			<styleUrl>#icon-1739-A52714</styleUrl>
			<ExtendedData>
				<Data name="sessionid">
					<value>8.0</value>
				</Data>
				<Data name="report">
					<value>230.0</value>
				</Data>
				<Data name="systime">
					<value>-1.284475854E9</value>
				</Data>
				<Data name="datarx">
					<value>2304101.0</value>
				</Data>
				<Data name="datatx">
					<value>791115.0</value>
				</Data>
				<Data name="rssi">
					<value>-106.0</value>
				</Data>
				<Data name="rsrq">
					<value>-9.0</value>
				</Data>
				<Data name="rssnr">
					<value>5.0</value>
				</Data>
				<Data name="lat">
					<value>51.75030833</value>
				</Data>
				<Data name="long">
					<value>-0.23771062</value>
				</Data>
				<Data name="Dustance (m)">
					<value>369.103</value>
				</Data>
				<Data name="unnamed (1)">
				</Data>
				<Data name="unnamed (2)">
				</Data>
				<Data name="unnamed (3)">
				</Data>
				<Data name="unnamed (4)">
				</Data>
			</ExtendedData>
			<Point>
				<coordinates>-0.23771062,51.75030833000001,0</coordinates>
			</Point>
		</Placemark>
		<Placemark>
			<name>1033.0</name>
			<description><![CDATA[sessionid: 8<br>report: 231<br>systime: -1284474842<br>datarx: 2304101<br>datatx: 791115<br>rssi: -106<br>rsrq: -9<br>rssnr: 5<br>lat: 51.7503105<br>long: -0.23769479<br>Dustance (m): 370.109<br>unnamed (1): <br>unnamed (2): <br>unnamed (3): <br>unnamed (4):]]></description>
			<styleUrl>#icon-1739-A52714</styleUrl>
			<ExtendedData>
				<Data name="sessionid">
					<value>8.0</value>
				</Data>
				<Data name="report">
					<value>231.0</value>
				</Data>
				<Data name="systime">
					<value>-1.284474842E9</value>
				</Data>
				<Data name="datarx">
					<value>2304101.0</value>
				</Data>
				<Data name="datatx">
					<value>791115.0</value>
				</Data>
				<Data name="rssi">
					<value>-106.0</value>
				</Data>
				<Data name="rsrq">
					<value>-9.0</value>
				</Data>
				<Data name="rssnr">
					<value>5.0</value>
				</Data>
				<Data name="lat">
					<value>51.7503105</value>
				</Data>
				<Data name="long">
					<value>-0.23769479</value>
				</Data>
				<Data name="Dustance (m)">
					<value>370.109</value>
				</Data>
				<Data name="unnamed (1)">
				</Data>
				<Data name="unnamed (2)">
				</Data>
				<Data name="unnamed (3)">
				</Data>
				<Data name="unnamed (4)">
				</Data>
			</ExtendedData>
			<Point>
				<coordinates>-0.23769479,51.7503105,0</coordinates>
			</Point>
		</Placemark>
		<Placemark>
			<name>1034.0</name>
			<description><![CDATA[sessionid: 8<br>report: 232<br>systime: -1284473845<br>datarx: 2304389<br>datatx: 791439<br>rssi: -106<br>rsrq: -9<br>rssnr: 5<br>lat: 51.75031401<br>long: -0.23767636<br>Dustance (m): 371.585<br>unnamed (1): <br>unnamed (2): <br>unnamed (3): <br>unnamed (4):]]></description>
			<styleUrl>#icon-1739-A52714</styleUrl>
			<ExtendedData>
				<Data name="sessionid">
					<value>8.0</value>
				</Data>
				<Data name="report">
					<value>232.0</value>
				</Data>
				<Data name="systime">
					<value>-1.284473845E9</value>
				</Data>
				<Data name="datarx">
					<value>2304389.0</value>
				</Data>
				<Data name="datatx">
					<value>791439.0</value>
				</Data>
				<Data name="rssi">
					<value>-106.0</value>
				</Data>
				<Data name="rsrq">
					<value>-9.0</value>
				</Data>
				<Data name="rssnr">
					<value>5.0</value>
				</Data>
				<Data name="lat">
					<value>51.75031401</value>
				</Data>
				<Data name="long">
					<value>-0.23767636</value>
				</Data>
				<Data name="Dustance (m)">
					<value>371.585</value>
				</Data>
				<Data name="unnamed (1)">
				</Data>
				<Data name="unnamed (2)">
				</Data>
				<Data name="unnamed (3)">
				</Data>
				<Data name="unnamed (4)">
				</Data>
			</ExtendedData>
			<Point>
				<coordinates>-0.23767636,51.75031401,0</coordinates>
			</Point>
		</Placemark>
		<Placemark>
			<name>1035.0</name>
			<description><![CDATA[sessionid: 8<br>report: 233<br>systime: -1284472844<br>datarx: 2304461<br>datatx: 791523<br>rssi: -108<br>rsrq: -10<br>rssnr: -1<br>lat: 51.75031486<br>long: -0.237654221<br>Dustance (m): 373.013<br>unnamed (1): <br>unnamed (2): <br>unnamed (3): <br>unnamed (4):]]></description>
			<styleUrl>#icon-1739-A52714</styleUrl>
			<ExtendedData>
				<Data name="sessionid">
					<value>8.0</value>
				</Data>
				<Data name="report">
					<value>233.0</value>
				</Data>
				<Data name="systime">
					<value>-1.284472844E9</value>
				</Data>
				<Data name="datarx">
					<value>2304461.0</value>
				</Data>
				<Data name="datatx">
					<value>791523.0</value>
				</Data>
				<Data name="rssi">
					<value>-108.0</value>
				</Data>
				<Data name="rsrq">
					<value>-10.0</value>
				</Data>
				<Data name="rssnr">
					<value>-1.0</value>
				</Data>
				<Data name="lat">
					<value>51.75031486</value>
				</Data>
				<Data name="long">
					<value>-0.237654221</value>
				</Data>
				<Data name="Dustance (m)">
					<value>373.013</value>
				</Data>
				<Data name="unnamed (1)">
				</Data>
				<Data name="unnamed (2)">
				</Data>
				<Data name="unnamed (3)">
				</Data>
				<Data name="unnamed (4)">
				</Data>
			</ExtendedData>
			<Point>
				<coordinates>-0.237654221,51.75031486,0</coordinates>
			</Point>
		</Placemark>
		<Placemark>
			<name>1036.0</name>
			<description><![CDATA[sessionid: 8<br>report: 234<br>systime: -1284471835<br>datarx: 2304461<br>datatx: 791523<br>rssi: -108<br>rsrq: -10<br>rssnr: -1<br>lat: 51.75031694<br>long: -0.237630057<br>Dustance (m): 374.733<br>unnamed (1): <br>unnamed (2): <br>unnamed (3): <br>unnamed (4):]]></description>
			<styleUrl>#icon-1739-A52714</styleUrl>
			<ExtendedData>
				<Data name="sessionid">
					<value>8.0</value>
				</Data>
				<Data name="report">
					<value>234.0</value>
				</Data>
				<Data name="systime">
					<value>-1.284471835E9</value>
				</Data>
				<Data name="datarx">
					<value>2304461.0</value>
				</Data>
				<Data name="datatx">
					<value>791523.0</value>
				</Data>
				<Data name="rssi">
					<value>-108.0</value>
				</Data>
				<Data name="rsrq">
					<value>-10.0</value>
				</Data>
				<Data name="rssnr">
					<value>-1.0</value>
				</Data>
				<Data name="lat">
					<value>51.75031694</value>
				</Data>
				<Data name="long">
					<value>-0.237630057</value>
				</Data>
				<Data name="Dustance (m)">
					<value>374.733</value>
				</Data>
				<Data name="unnamed (1)">
				</Data>
				<Data name="unnamed (2)">
				</Data>
				<Data name="unnamed (3)">
				</Data>
				<Data name="unnamed (4)">
				</Data>
			</ExtendedData>
			<Point>
				<coordinates>-0.237630057,51.75031694,0</coordinates>
			</Point>
		</Placemark>
		<Placemark>
			<name>1037.0</name>
			<description><![CDATA[sessionid: 8<br>report: 235<br>systime: -1284470858<br>datarx: 2304461<br>datatx: 791523<br>rssi: -108<br>rsrq: -10<br>rssnr: -1<br>lat: 51.75032137<br>long: -0.237610737<br>Dustance (m): 376.096<br>unnamed (1): <br>unnamed (2): <br>unnamed (3): <br>unnamed (4):]]></description>
			<styleUrl>#icon-1739-A52714</styleUrl>
			<ExtendedData>
				<Data name="sessionid">
					<value>8.0</value>
				</Data>
				<Data name="report">
					<value>235.0</value>
				</Data>
				<Data name="systime">
					<value>-1.284470858E9</value>
				</Data>
				<Data name="datarx">
					<value>2304461.0</value>
				</Data>
				<Data name="datatx">
					<value>791523.0</value>
				</Data>
				<Data name="rssi">
					<value>-108.0</value>
				</Data>
				<Data name="rsrq">
					<value>-10.0</value>
				</Data>
				<Data name="rssnr">
					<value>-1.0</value>
				</Data>
				<Data name="lat">
					<value>51.75032137</value>
				</Data>
				<Data name="long">
					<value>-0.237610737</value>
				</Data>
				<Data name="Dustance (m)">
					<value>376.096</value>
				</Data>
				<Data name="unnamed (1)">
				</Data>
				<Data name="unnamed (2)">
				</Data>
				<Data name="unnamed (3)">
				</Data>
				<Data name="unnamed (4)">
				</Data>
			</ExtendedData>
			<Point>
				<coordinates>-0.237610737,51.75032136999999,0</coordinates>
			</Point>
		</Placemark>
		<Placemark>
			<name>1038.0</name>
			<description><![CDATA[sessionid: 8<br>report: 236<br>systime: -1284469862<br>datarx: 2304461<br>datatx: 791523<br>rssi: -101<br>rsrq: -7<br>rssnr: 8<br>lat: 51.75032369<br>long: -0.237593824<br>Dustance (m): 377.281<br>unnamed (1): <br>unnamed (2): <br>unnamed (3): <br>unnamed (4):]]></description>
			<styleUrl>#icon-1739-A52714</styleUrl>
			<ExtendedData>
				<Data name="sessionid">
					<value>8.0</value>
				</Data>
				<Data name="report">
					<value>236.0</value>
				</Data>
				<Data name="systime">
					<value>-1.284469862E9</value>
				</Data>
				<Data name="datarx">
					<value>2304461.0</value>
				</Data>
				<Data name="datatx">
					<value>791523.0</value>
				</Data>
				<Data name="rssi">
					<value>-101.0</value>
				</Data>
				<Data name="rsrq">
					<value>-7.0</value>
				</Data>
				<Data name="rssnr">
					<value>8.0</value>
				</Data>
				<Data name="lat">
					<value>51.75032369</value>
				</Data>
				<Data name="long">
					<value>-0.237593824</value>
				</Data>
				<Data name="Dustance (m)">
					<value>377.281</value>
				</Data>
				<Data name="unnamed (1)">
				</Data>
				<Data name="unnamed (2)">
				</Data>
				<Data name="unnamed (3)">
				</Data>
				<Data name="unnamed (4)">
				</Data>
			</ExtendedData>
			<Point>
				<coordinates>-0.237593824,51.75032369,0</coordinates>
			</Point>
		</Placemark>
		<Placemark>
			<name>1039.0</name>
			<description><![CDATA[sessionid: 8<br>report: 237<br>systime: -1284468862<br>datarx: 2304461<br>datatx: 791523<br>rssi: -101<br>rsrq: -7<br>rssnr: 8<br>lat: 51.75032345<br>long: -0.237578078<br>Dustance (m): 378.175<br>unnamed (1): <br>unnamed (2): <br>unnamed (3): <br>unnamed (4):]]></description>
			<styleUrl>#icon-1739-A52714</styleUrl>
			<ExtendedData>
				<Data name="sessionid">
					<value>8.0</value>
				</Data>
				<Data name="report">
					<value>237.0</value>
				</Data>
				<Data name="systime">
					<value>-1.284468862E9</value>
				</Data>
				<Data name="datarx">
					<value>2304461.0</value>
				</Data>
				<Data name="datatx">
					<value>791523.0</value>
				</Data>
				<Data name="rssi">
					<value>-101.0</value>
				</Data>
				<Data name="rsrq">
					<value>-7.0</value>
				</Data>
				<Data name="rssnr">
					<value>8.0</value>
				</Data>
				<Data name="lat">
					<value>51.75032345</value>
				</Data>
				<Data name="long">
					<value>-0.237578078</value>
				</Data>
				<Data name="Dustance (m)">
					<value>378.175</value>
				</Data>
				<Data name="unnamed (1)">
				</Data>
				<Data name="unnamed (2)">
				</Data>
				<Data name="unnamed (3)">
				</Data>
				<Data name="unnamed (4)">
				</Data>
			</ExtendedData>
			<Point>
				<coordinates>-0.237578078,51.75032345,0</coordinates>
			</Point>
		</Placemark>
		<Placemark>
			<name>1040.0</name>
			<description><![CDATA[sessionid: 8<br>report: 238<br>systime: -1284467865<br>datarx: 2304677<br>datatx: 791763<br>rssi: -101<br>rsrq: -7<br>rssnr: 8<br>lat: 51.75032141<br>long: -0.237562502<br>Dustance (m): 379.136<br>unnamed (1): <br>unnamed (2): <br>unnamed (3): <br>unnamed (4):]]></description>
			<styleUrl>#icon-1739-A52714</styleUrl>
			<ExtendedData>
				<Data name="sessionid">
					<value>8.0</value>
				</Data>
				<Data name="report">
					<value>238.0</value>
				</Data>
				<Data name="systime">
					<value>-1.284467865E9</value>
				</Data>
				<Data name="datarx">
					<value>2304677.0</value>
				</Data>
				<Data name="datatx">
					<value>791763.0</value>
				</Data>
				<Data name="rssi">
					<value>-101.0</value>
				</Data>
				<Data name="rsrq">
					<value>-7.0</value>
				</Data>
				<Data name="rssnr">
					<value>8.0</value>
				</Data>
				<Data name="lat">
					<value>51.75032141</value>
				</Data>
				<Data name="long">
					<value>-0.237562502</value>
				</Data>
				<Data name="Dustance (m)">
					<value>379.136</value>
				</Data>
				<Data name="unnamed (1)">
				</Data>
				<Data name="unnamed (2)">
				</Data>
				<Data name="unnamed (3)">
				</Data>
				<Data name="unnamed (4)">
				</Data>
			</ExtendedData>
			<Point>
				<coordinates>-0.237562502,51.75032141,0</coordinates>
			</Point>
		</Placemark>
		<Placemark>
			<name>1041.0</name>
			<description><![CDATA[sessionid: 8<br>report: 239<br>systime: -1284466862<br>datarx: 2304749<br>datatx: 791847<br>rssi: -103<br>rsrq: -7<br>rssnr: 8<br>lat: 51.7503232<br>long: -0.237547324<br>Dustance (m): 380.142<br>unnamed (1): <br>unnamed (2): <br>unnamed (3): <br>unnamed (4):]]></description>
			<styleUrl>#icon-1739-A52714</styleUrl>
			<ExtendedData>
				<Data name="sessionid">
					<value>8.0</value>
				</Data>
				<Data name="report">
					<value>239.0</value>
				</Data>
				<Data name="systime">
					<value>-1.284466862E9</value>
				</Data>
				<Data name="datarx">
					<value>2304749.0</value>
				</Data>
				<Data name="datatx">
					<value>791847.0</value>
				</Data>
				<Data name="rssi">
					<value>-103.0</value>
				</Data>
				<Data name="rsrq">
					<value>-7.0</value>
				</Data>
				<Data name="rssnr">
					<value>8.0</value>
				</Data>
				<Data name="lat">
					<value>51.7503232</value>
				</Data>
				<Data name="long">
					<value>-0.237547324</value>
				</Data>
				<Data name="Dustance (m)">
					<value>380.142</value>
				</Data>
				<Data name="unnamed (1)">
				</Data>
				<Data name="unnamed (2)">
				</Data>
				<Data name="unnamed (3)">
				</Data>
				<Data name="unnamed (4)">
				</Data>
			</ExtendedData>
			<Point>
				<coordinates>-0.237547324,51.7503232,0</coordinates>
			</Point>
		</Placemark>
		<Placemark>
			<name>1042.0</name>
			<description><![CDATA[sessionid: 8<br>report: 240<br>systime: -1284465835<br>datarx: 2304821<br>datatx: 791931<br>rssi: -103<br>rsrq: -7<br>rssnr: 8<br>lat: 51.75032732<br>long: -0.237535602<br>Dustance (m): 381.148<br>unnamed (1): <br>unnamed (2): <br>unnamed (3): <br>unnamed (4):]]></description>
			<styleUrl>#icon-1739-A52714</styleUrl>
			<ExtendedData>
				<Data name="sessionid">
					<value>8.0</value>
				</Data>
				<Data name="report">
					<value>240.0</value>
				</Data>
				<Data name="systime">
					<value>-1.284465835E9</value>
				</Data>
				<Data name="datarx">
					<value>2304821.0</value>
				</Data>
				<Data name="datatx">
					<value>791931.0</value>
				</Data>
				<Data name="rssi">
					<value>-103.0</value>
				</Data>
				<Data name="rsrq">
					<value>-7.0</value>
				</Data>
				<Data name="rssnr">
					<value>8.0</value>
				</Data>
				<Data name="lat">
					<value>51.75032732</value>
				</Data>
				<Data name="long">
					<value>-0.237535602</value>
				</Data>
				<Data name="Dustance (m)">
					<value>381.148</value>
				</Data>
				<Data name="unnamed (1)">
				</Data>
				<Data name="unnamed (2)">
				</Data>
				<Data name="unnamed (3)">
				</Data>
				<Data name="unnamed (4)">
				</Data>
			</ExtendedData>
			<Point>
				<coordinates>-0.237535602,51.75032732,0</coordinates>
			</Point>
		</Placemark>
		<Placemark>
			<name>1043.0</name>
			<description><![CDATA[sessionid: 8<br>report: 241<br>systime: -1284464847<br>datarx: 2304821<br>datatx: 791931<br>rssi: -101<br>rsrq: -7<br>rssnr: 4<br>lat: 51.75033<br>long: -0.237524315<br>Dustance (m): 381.975<br>unnamed (1): <br>unnamed (2): <br>unnamed (3): <br>unnamed (4):]]></description>
			<styleUrl>#icon-1739-A52714</styleUrl>
			<ExtendedData>
				<Data name="sessionid">
					<value>8.0</value>
				</Data>
				<Data name="report">
					<value>241.0</value>
				</Data>
				<Data name="systime">
					<value>-1.284464847E9</value>
				</Data>
				<Data name="datarx">
					<value>2304821.0</value>
				</Data>
				<Data name="datatx">
					<value>791931.0</value>
				</Data>
				<Data name="rssi">
					<value>-101.0</value>
				</Data>
				<Data name="rsrq">
					<value>-7.0</value>
				</Data>
				<Data name="rssnr">
					<value>4.0</value>
				</Data>
				<Data name="lat">
					<value>51.75033</value>
				</Data>
				<Data name="long">
					<value>-0.237524315</value>
				</Data>
				<Data name="Dustance (m)">
					<value>381.975</value>
				</Data>
				<Data name="unnamed (1)">
				</Data>
				<Data name="unnamed (2)">
				</Data>
				<Data name="unnamed (3)">
				</Data>
				<Data name="unnamed (4)">
				</Data>
			</ExtendedData>
			<Point>
				<coordinates>-0.237524315,51.75033000000001,0</coordinates>
			</Point>
		</Placemark>
		<Placemark>
			<name>1044.0</name>
			<description><![CDATA[sessionid: 8<br>report: 242<br>systime: -1284463855<br>datarx: 2304821<br>datatx: 791931<br>rssi: -101<br>rsrq: -7<br>rssnr: 4<br>lat: 51.75033496<br>long: -0.237511041<br>Dustance (m): 383.093<br>unnamed (1): <br>unnamed (2): <br>unnamed (3): <br>unnamed (4):]]></description>
			<styleUrl>#icon-1739-A52714</styleUrl>
			<ExtendedData>
				<Data name="sessionid">
					<value>8.0</value>
				</Data>
				<Data name="report">
					<value>242.0</value>
				</Data>
				<Data name="systime">
					<value>-1.284463855E9</value>
				</Data>
				<Data name="datarx">
					<value>2304821.0</value>
				</Data>
				<Data name="datatx">
					<value>791931.0</value>
				</Data>
				<Data name="rssi">
					<value>-101.0</value>
				</Data>
				<Data name="rsrq">
					<value>-7.0</value>
				</Data>
				<Data name="rssnr">
					<value>4.0</value>
				</Data>
				<Data name="lat">
					<value>51.75033496</value>
				</Data>
				<Data name="long">
					<value>-0.237511041</value>
				</Data>
				<Data name="Dustance (m)">
					<value>383.093</value>
				</Data>
				<Data name="unnamed (1)">
				</Data>
				<Data name="unnamed (2)">
				</Data>
				<Data name="unnamed (3)">
				</Data>
				<Data name="unnamed (4)">
				</Data>
			</ExtendedData>
			<Point>
				<coordinates>-0.237511041,51.75033496,0</coordinates>
			</Point>
		</Placemark>
		<Placemark>
			<name>1045.0</name>
			<description><![CDATA[sessionid: 8<br>report: 243<br>systime: -1284462847<br>datarx: 2304821<br>datatx: 791931<br>rssi: -101<br>rsrq: -7<br>rssnr: 4<br>lat: 51.75033916<br>long: -0.237497786<br>Dustance (m): 384.032<br>unnamed (1): <br>unnamed (2): <br>unnamed (3): <br>unnamed (4):]]></description>
			<styleUrl>#icon-1739-A52714</styleUrl>
			<ExtendedData>
				<Data name="sessionid">
					<value>8.0</value>
				</Data>
				<Data name="report">
					<value>243.0</value>
				</Data>
				<Data name="systime">
					<value>-1.284462847E9</value>
				</Data>
				<Data name="datarx">
					<value>2304821.0</value>
				</Data>
				<Data name="datatx">
					<value>791931.0</value>
				</Data>
				<Data name="rssi">
					<value>-101.0</value>
				</Data>
				<Data name="rsrq">
					<value>-7.0</value>
				</Data>
				<Data name="rssnr">
					<value>4.0</value>
				</Data>
				<Data name="lat">
					<value>51.75033916</value>
				</Data>
				<Data name="long">
					<value>-0.237497786</value>
				</Data>
				<Data name="Dustance (m)">
					<value>384.032</value>
				</Data>
				<Data name="unnamed (1)">
				</Data>
				<Data name="unnamed (2)">
				</Data>
				<Data name="unnamed (3)">
				</Data>
				<Data name="unnamed (4)">
				</Data>
			</ExtendedData>
			<Point>
				<coordinates>-0.237497786,51.75033916,0</coordinates>
			</Point>
		</Placemark>
		<Placemark>
			<name>1046.0</name>
			<description><![CDATA[sessionid: 8<br>report: 244<br>systime: -1284461858<br>datarx: 2304821<br>datatx: 791931<br>rssi: -101<br>rsrq: -8<br>rssnr: 3<br>lat: 51.75034843<br>long: -0.237489432<br>Dustance (m): 384.904<br>unnamed (1): <br>unnamed (2): <br>unnamed (3): <br>unnamed (4):]]></description>
			<styleUrl>#icon-1739-A52714</styleUrl>
			<ExtendedData>
				<Data name="sessionid">
					<value>8.0</value>
				</Data>
				<Data name="report">
					<value>244.0</value>
				</Data>
				<Data name="systime">
					<value>-1.284461858E9</value>
				</Data>
				<Data name="datarx">
					<value>2304821.0</value>
				</Data>
				<Data name="datatx">
					<value>791931.0</value>
				</Data>
				<Data name="rssi">
					<value>-101.0</value>
				</Data>
				<Data name="rsrq">
					<value>-8.0</value>
				</Data>
				<Data name="rssnr">
					<value>3.0</value>
				</Data>
				<Data name="lat">
					<value>51.75034843</value>
				</Data>
				<Data name="long">
					<value>-0.237489432</value>
				</Data>
				<Data name="Dustance (m)">
					<value>384.904</value>
				</Data>
				<Data name="unnamed (1)">
				</Data>
				<Data name="unnamed (2)">
				</Data>
				<Data name="unnamed (3)">
				</Data>
				<Data name="unnamed (4)">
				</Data>
			</ExtendedData>
			<Point>
				<coordinates>-0.237489432,51.75034843,0</coordinates>
			</Point>
		</Placemark>
		<Placemark>
			<name>1047.0</name>
			<description><![CDATA[sessionid: 8<br>report: 245<br>systime: -1284460859<br>datarx: 2304821<br>datatx: 791931<br>rssi: -101<br>rsrq: -8<br>rssnr: 3<br>lat: 51.75035527<br>long: -0.237475546<br>Dustance (m): 386.023<br>unnamed (1): <br>unnamed (2): <br>unnamed (3): <br>unnamed (4):]]></description>
			<styleUrl>#icon-1739-A52714</styleUrl>
			<ExtendedData>
				<Data name="sessionid">
					<value>8.0</value>
				</Data>
				<Data name="report">
					<value>245.0</value>
				</Data>
				<Data name="systime">
					<value>-1.284460859E9</value>
				</Data>
				<Data name="datarx">
					<value>2304821.0</value>
				</Data>
				<Data name="datatx">
					<value>791931.0</value>
				</Data>
				<Data name="rssi">
					<value>-101.0</value>
				</Data>
				<Data name="rsrq">
					<value>-8.0</value>
				</Data>
				<Data name="rssnr">
					<value>3.0</value>
				</Data>
				<Data name="lat">
					<value>51.75035527</value>
				</Data>
				<Data name="long">
					<value>-0.237475546</value>
				</Data>
				<Data name="Dustance (m)">
					<value>386.023</value>
				</Data>
				<Data name="unnamed (1)">
				</Data>
				<Data name="unnamed (2)">
				</Data>
				<Data name="unnamed (3)">
				</Data>
				<Data name="unnamed (4)">
				</Data>
			</ExtendedData>
			<Point>
				<coordinates>-0.237475546,51.75035527000001,0</coordinates>
			</Point>
		</Placemark>
		<Placemark>
			<name>1048.0</name>
			<description><![CDATA[sessionid: 8<br>report: 246<br>systime: -1284459856<br>datarx: 2304821<br>datatx: 791931<br>rssi: -101<br>rsrq: -8<br>rssnr: 3<br>lat: 51.75036219<br>long: -0.237461508<br>Dustance (m): 387.254<br>unnamed (1): <br>unnamed (2): <br>unnamed (3): <br>unnamed (4):]]></description>
			<styleUrl>#icon-1739-A52714</styleUrl>
			<ExtendedData>
				<Data name="sessionid">
					<value>8.0</value>
				</Data>
				<Data name="report">
					<value>246.0</value>
				</Data>
				<Data name="systime">
					<value>-1.284459856E9</value>
				</Data>
				<Data name="datarx">
					<value>2304821.0</value>
				</Data>
				<Data name="datatx">
					<value>791931.0</value>
				</Data>
				<Data name="rssi">
					<value>-101.0</value>
				</Data>
				<Data name="rsrq">
					<value>-8.0</value>
				</Data>
				<Data name="rssnr">
					<value>3.0</value>
				</Data>
				<Data name="lat">
					<value>51.75036219</value>
				</Data>
				<Data name="long">
					<value>-0.237461508</value>
				</Data>
				<Data name="Dustance (m)">
					<value>387.254</value>
				</Data>
				<Data name="unnamed (1)">
				</Data>
				<Data name="unnamed (2)">
				</Data>
				<Data name="unnamed (3)">
				</Data>
				<Data name="unnamed (4)">
				</Data>
			</ExtendedData>
			<Point>
				<coordinates>-0.237461508,51.75036219,0</coordinates>
			</Point>
		</Placemark>
		<Placemark>
			<name>1049.0</name>
			<description><![CDATA[sessionid: 8<br>report: 247<br>systime: -1284458846<br>datarx: 2304821<br>datatx: 791931<br>rssi: -106<br>rsrq: -9<br>rssnr: -1<br>lat: 51.7503688<br>long: -0.23745276<br>Dustance (m): 388.194<br>unnamed (1): <br>unnamed (2): <br>unnamed (3): <br>unnamed (4):]]></description>
			<styleUrl>#icon-1739-A52714</styleUrl>
			<ExtendedData>
				<Data name="sessionid">
					<value>8.0</value>
				</Data>
				<Data name="report">
					<value>247.0</value>
				</Data>
				<Data name="systime">
					<value>-1.284458846E9</value>
				</Data>
				<Data name="datarx">
					<value>2304821.0</value>
				</Data>
				<Data name="datatx">
					<value>791931.0</value>
				</Data>
				<Data name="rssi">
					<value>-106.0</value>
				</Data>
				<Data name="rsrq">
					<value>-9.0</value>
				</Data>
				<Data name="rssnr">
					<value>-1.0</value>
				</Data>
				<Data name="lat">
					<value>51.7503688</value>
				</Data>
				<Data name="long">
					<value>-0.23745276</value>
				</Data>
				<Data name="Dustance (m)">
					<value>388.194</value>
				</Data>
				<Data name="unnamed (1)">
				</Data>
				<Data name="unnamed (2)">
				</Data>
				<Data name="unnamed (3)">
				</Data>
				<Data name="unnamed (4)">
				</Data>
			</ExtendedData>
			<Point>
				<coordinates>-0.23745276,51.7503688,0</coordinates>
			</Point>
		</Placemark>
		<Placemark>
			<name>1050.0</name>
			<description><![CDATA[sessionid: 8<br>report: 248<br>systime: -1284457851<br>datarx: 2304821<br>datatx: 791931<br>rssi: -106<br>rsrq: -9<br>rssnr: -1<br>lat: 51.7503778<br>long: -0.237442775<br>Dustance (m): 389.184<br>unnamed (1): <br>unnamed (2): <br>unnamed (3): <br>unnamed (4):]]></description>
			<styleUrl>#icon-1739-A52714</styleUrl>
			<ExtendedData>
				<Data name="sessionid">
					<value>8.0</value>
				</Data>
				<Data name="report">
					<value>248.0</value>
				</Data>
				<Data name="systime">
					<value>-1.284457851E9</value>
				</Data>
				<Data name="datarx">
					<value>2304821.0</value>
				</Data>
				<Data name="datatx">
					<value>791931.0</value>
				</Data>
				<Data name="rssi">
					<value>-106.0</value>
				</Data>
				<Data name="rsrq">
					<value>-9.0</value>
				</Data>
				<Data name="rssnr">
					<value>-1.0</value>
				</Data>
				<Data name="lat">
					<value>51.7503778</value>
				</Data>
				<Data name="long">
					<value>-0.237442775</value>
				</Data>
				<Data name="Dustance (m)">
					<value>389.184</value>
				</Data>
				<Data name="unnamed (1)">
				</Data>
				<Data name="unnamed (2)">
				</Data>
				<Data name="unnamed (3)">
				</Data>
				<Data name="unnamed (4)">
				</Data>
			</ExtendedData>
			<Point>
				<coordinates>-0.237442775,51.7503778,0</coordinates>
			</Point>
		</Placemark>
		<Placemark>
			<name>1051.0</name>
			<description><![CDATA[sessionid: 8<br>report: 249<br>systime: -1284456857<br>datarx: 2304821<br>datatx: 791931<br>rssi: -106<br>rsrq: -9<br>rssnr: -1<br>lat: 51.75039804<br>long: -0.237441935<br>Dustance (m): 389.986<br>unnamed (1): <br>unnamed (2): <br>unnamed (3): <br>unnamed (4):]]></description>
			<styleUrl>#icon-1739-A52714</styleUrl>
			<ExtendedData>
				<Data name="sessionid">
					<value>8.0</value>
				</Data>
				<Data name="report">
					<value>249.0</value>
				</Data>
				<Data name="systime">
					<value>-1.284456857E9</value>
				</Data>
				<Data name="datarx">
					<value>2304821.0</value>
				</Data>
				<Data name="datatx">
					<value>791931.0</value>
				</Data>
				<Data name="rssi">
					<value>-106.0</value>
				</Data>
				<Data name="rsrq">
					<value>-9.0</value>
				</Data>
				<Data name="rssnr">
					<value>-1.0</value>
				</Data>
				<Data name="lat">
					<value>51.75039804</value>
				</Data>
				<Data name="long">
					<value>-0.237441935</value>
				</Data>
				<Data name="Dustance (m)">
					<value>389.986</value>
				</Data>
				<Data name="unnamed (1)">
				</Data>
				<Data name="unnamed (2)">
				</Data>
				<Data name="unnamed (3)">
				</Data>
				<Data name="unnamed (4)">
				</Data>
			</ExtendedData>
			<Point>
				<coordinates>-0.237441935,51.75039803999999,0</coordinates>
			</Point>
		</Placemark>
		<Placemark>
			<name>1052.0</name>
			<description><![CDATA[sessionid: 8<br>report: 250<br>systime: -1284455863<br>datarx: 2304821<br>datatx: 791931<br>rssi: -106<br>rsrq: -9<br>rssnr: -1<br>lat: 51.75041487<br>long: -0.237434014<br>Dustance (m): 391.215<br>unnamed (1): <br>unnamed (2): <br>unnamed (3): <br>unnamed (4):]]></description>
			<styleUrl>#icon-1739-A52714</styleUrl>
			<ExtendedData>
				<Data name="sessionid">
					<value>8.0</value>
				</Data>
				<Data name="report">
					<value>250.0</value>
				</Data>
				<Data name="systime">
					<value>-1.284455863E9</value>
				</Data>
				<Data name="datarx">
					<value>2304821.0</value>
				</Data>
				<Data name="datatx">
					<value>791931.0</value>
				</Data>
				<Data name="rssi">
					<value>-106.0</value>
				</Data>
				<Data name="rsrq">
					<value>-9.0</value>
				</Data>
				<Data name="rssnr">
					<value>-1.0</value>
				</Data>
				<Data name="lat">
					<value>51.75041487</value>
				</Data>
				<Data name="long">
					<value>-0.237434014</value>
				</Data>
				<Data name="Dustance (m)">
					<value>391.215</value>
				</Data>
				<Data name="unnamed (1)">
				</Data>
				<Data name="unnamed (2)">
				</Data>
				<Data name="unnamed (3)">
				</Data>
				<Data name="unnamed (4)">
				</Data>
			</ExtendedData>
			<Point>
				<coordinates>-0.237434014,51.75041487,0</coordinates>
			</Point>
		</Placemark>
		<Placemark>
			<name>1053.0</name>
			<description><![CDATA[sessionid: 8<br>report: 251<br>systime: -1284454834<br>datarx: 2304821<br>datatx: 791931<br>rssi: -106<br>rsrq: -9<br>rssnr: -1<br>lat: 51.75043289<br>long: -0.237421857<br>Dustance (m): 392.804<br>unnamed (1): <br>unnamed (2): <br>unnamed (3): <br>unnamed (4):]]></description>
			<styleUrl>#icon-1739-A52714</styleUrl>
			<ExtendedData>
				<Data name="sessionid">
					<value>8.0</value>
				</Data>
				<Data name="report">
					<value>251.0</value>
				</Data>
				<Data name="systime">
					<value>-1.284454834E9</value>
				</Data>
				<Data name="datarx">
					<value>2304821.0</value>
				</Data>
				<Data name="datatx">
					<value>791931.0</value>
				</Data>
				<Data name="rssi">
					<value>-106.0</value>
				</Data>
				<Data name="rsrq">
					<value>-9.0</value>
				</Data>
				<Data name="rssnr">
					<value>-1.0</value>
				</Data>
				<Data name="lat">
					<value>51.75043289</value>
				</Data>
				<Data name="long">
					<value>-0.237421857</value>
				</Data>
				<Data name="Dustance (m)">
					<value>392.804</value>
				</Data>
				<Data name="unnamed (1)">
				</Data>
				<Data name="unnamed (2)">
				</Data>
				<Data name="unnamed (3)">
				</Data>
				<Data name="unnamed (4)">
				</Data>
			</ExtendedData>
			<Point>
				<coordinates>-0.237421857,51.75043289,0</coordinates>
			</Point>
		</Placemark>
		<Placemark>
			<name>1054.0</name>
			<description><![CDATA[sessionid: 8<br>report: 252<br>systime: -1284453847<br>datarx: 2305109<br>datatx: 792255<br>rssi: -106<br>rsrq: -9<br>rssnr: -1<br>lat: 51.75044689<br>long: -0.237410124<br>Dustance (m): 394.103<br>unnamed (1): <br>unnamed (2): <br>unnamed (3): <br>unnamed (4):]]></description>
			<styleUrl>#icon-1739-A52714</styleUrl>
			<ExtendedData>
				<Data name="sessionid">
					<value>8.0</value>
				</Data>
				<Data name="report">
					<value>252.0</value>
				</Data>
				<Data name="systime">
					<value>-1.284453847E9</value>
				</Data>
				<Data name="datarx">
					<value>2305109.0</value>
				</Data>
				<Data name="datatx">
					<value>792255.0</value>
				</Data>
				<Data name="rssi">
					<value>-106.0</value>
				</Data>
				<Data name="rsrq">
					<value>-9.0</value>
				</Data>
				<Data name="rssnr">
					<value>-1.0</value>
				</Data>
				<Data name="lat">
					<value>51.75044689</value>
				</Data>
				<Data name="long">
					<value>-0.237410124</value>
				</Data>
				<Data name="Dustance (m)">
					<value>394.103</value>
				</Data>
				<Data name="unnamed (1)">
				</Data>
				<Data name="unnamed (2)">
				</Data>
				<Data name="unnamed (3)">
				</Data>
				<Data name="unnamed (4)">
				</Data>
			</ExtendedData>
			<Point>
				<coordinates>-0.237410124,51.75044689,0</coordinates>
			</Point>
		</Placemark>
		<Placemark>
			<name>1055.0</name>
			<description><![CDATA[sessionid: 8<br>report: 253<br>systime: -1284452844<br>datarx: 2305181<br>datatx: 792339<br>rssi: -110<br>rsrq: -10<br>rssnr: -1<br>lat: 51.75046236<br>long: -0.237402725<br>Dustance (m): 395.347<br>unnamed (1): <br>unnamed (2): <br>unnamed (3): <br>unnamed (4):]]></description>
			<styleUrl>#icon-1739-A52714</styleUrl>
			<ExtendedData>
				<Data name="sessionid">
					<value>8.0</value>
				</Data>
				<Data name="report">
					<value>253.0</value>
				</Data>
				<Data name="systime">
					<value>-1.284452844E9</value>
				</Data>
				<Data name="datarx">
					<value>2305181.0</value>
				</Data>
				<Data name="datatx">
					<value>792339.0</value>
				</Data>
				<Data name="rssi">
					<value>-110.0</value>
				</Data>
				<Data name="rsrq">
					<value>-10.0</value>
				</Data>
				<Data name="rssnr">
					<value>-1.0</value>
				</Data>
				<Data name="lat">
					<value>51.75046236</value>
				</Data>
				<Data name="long">
					<value>-0.237402725</value>
				</Data>
				<Data name="Dustance (m)">
					<value>395.347</value>
				</Data>
				<Data name="unnamed (1)">
				</Data>
				<Data name="unnamed (2)">
				</Data>
				<Data name="unnamed (3)">
				</Data>
				<Data name="unnamed (4)">
				</Data>
			</ExtendedData>
			<Point>
				<coordinates>-0.237402725,51.75046236,0</coordinates>
			</Point>
		</Placemark>
		<Placemark>
			<name>1056.0</name>
			<description><![CDATA[sessionid: 8<br>report: 254<br>systime: -1284451857<br>datarx: 2305181<br>datatx: 792339<br>rssi: -110<br>rsrq: -10<br>rssnr: -1<br>lat: 51.75048343<br>long: -0.237397748<br>Dustance (m): 396.485<br>unnamed (1): <br>unnamed (2): <br>unnamed (3): <br>unnamed (4):]]></description>
			<styleUrl>#icon-1739-A52714</styleUrl>
			<ExtendedData>
				<Data name="sessionid">
					<value>8.0</value>
				</Data>
				<Data name="report">
					<value>254.0</value>
				</Data>
				<Data name="systime">
					<value>-1.284451857E9</value>
				</Data>
				<Data name="datarx">
					<value>2305181.0</value>
				</Data>
				<Data name="datatx">
					<value>792339.0</value>
				</Data>
				<Data name="rssi">
					<value>-110.0</value>
				</Data>
				<Data name="rsrq">
					<value>-10.0</value>
				</Data>
				<Data name="rssnr">
					<value>-1.0</value>
				</Data>
				<Data name="lat">
					<value>51.75048343</value>
				</Data>
				<Data name="long">
					<value>-0.237397748</value>
				</Data>
				<Data name="Dustance (m)">
					<value>396.485</value>
				</Data>
				<Data name="unnamed (1)">
				</Data>
				<Data name="unnamed (2)">
				</Data>
				<Data name="unnamed (3)">
				</Data>
				<Data name="unnamed (4)">
				</Data>
			</ExtendedData>
			<Point>
				<coordinates>-0.237397748,51.75048343000001,0</coordinates>
			</Point>
		</Placemark>
		<Placemark>
			<name>1057.0</name>
			<description><![CDATA[sessionid: 8<br>report: 255<br>systime: -1284450844<br>datarx: 2305181<br>datatx: 792339<br>rssi: -110<br>rsrq: -10<br>rssnr: -1<br>lat: 51.75049637<br>long: -0.237378275<br>Dustance (m): 398.205<br>unnamed (1): <br>unnamed (2): <br>unnamed (3): <br>unnamed (4):]]></description>
			<styleUrl>#icon-1739-A52714</styleUrl>
			<ExtendedData>
				<Data name="sessionid">
					<value>8.0</value>
				</Data>
				<Data name="report">
					<value>255.0</value>
				</Data>
				<Data name="systime">
					<value>-1.284450844E9</value>
				</Data>
				<Data name="datarx">
					<value>2305181.0</value>
				</Data>
				<Data name="datatx">
					<value>792339.0</value>
				</Data>
				<Data name="rssi">
					<value>-110.0</value>
				</Data>
				<Data name="rsrq">
					<value>-10.0</value>
				</Data>
				<Data name="rssnr">
					<value>-1.0</value>
				</Data>
				<Data name="lat">
					<value>51.75049637</value>
				</Data>
				<Data name="long">
					<value>-0.237378275</value>
				</Data>
				<Data name="Dustance (m)">
					<value>398.205</value>
				</Data>
				<Data name="unnamed (1)">
				</Data>
				<Data name="unnamed (2)">
				</Data>
				<Data name="unnamed (3)">
				</Data>
				<Data name="unnamed (4)">
				</Data>
			</ExtendedData>
			<Point>
				<coordinates>-0.237378275,51.75049637,0</coordinates>
			</Point>
		</Placemark>
		<Placemark>
			<name>1058.0</name>
			<description><![CDATA[sessionid: 8<br>report: 256<br>systime: -1284449851<br>datarx: 2305181<br>datatx: 792339<br>rssi: -108<br>rsrq: -10<br>rssnr: 2<br>lat: 51.75051851<br>long: -0.237357374<br>Dustance (m): 400.591<br>unnamed (1): <br>unnamed (2): <br>unnamed (3): <br>unnamed (4):]]></description>
			<styleUrl>#icon-1739-A52714</styleUrl>
			<ExtendedData>
				<Data name="sessionid">
					<value>8.0</value>
				</Data>
				<Data name="report">
					<value>256.0</value>
				</Data>
				<Data name="systime">
					<value>-1.284449851E9</value>
				</Data>
				<Data name="datarx">
					<value>2305181.0</value>
				</Data>
				<Data name="datatx">
					<value>792339.0</value>
				</Data>
				<Data name="rssi">
					<value>-108.0</value>
				</Data>
				<Data name="rsrq">
					<value>-10.0</value>
				</Data>
				<Data name="rssnr">
					<value>2.0</value>
				</Data>
				<Data name="lat">
					<value>51.75051851</value>
				</Data>
				<Data name="long">
					<value>-0.237357374</value>
				</Data>
				<Data name="Dustance (m)">
					<value>400.591</value>
				</Data>
				<Data name="unnamed (1)">
				</Data>
				<Data name="unnamed (2)">
				</Data>
				<Data name="unnamed (3)">
				</Data>
				<Data name="unnamed (4)">
				</Data>
			</ExtendedData>
			<Point>
				<coordinates>-0.237357374,51.75051851,0</coordinates>
			</Point>
		</Placemark>
		<Placemark>
			<name>1059.0</name>
			<description><![CDATA[sessionid: 8<br>report: 257<br>systime: -1284448842<br>datarx: 2305181<br>datatx: 792339<br>rssi: -108<br>rsrq: -10<br>rssnr: 2<br>lat: 51.750521<br>long: -0.237346133<br>Dustance (m): 401.418<br>unnamed (1): <br>unnamed (2): <br>unnamed (3): <br>unnamed (4):]]></description>
			<styleUrl>#icon-1739-A52714</styleUrl>
			<ExtendedData>
				<Data name="sessionid">
					<value>8.0</value>
				</Data>
				<Data name="report">
					<value>257.0</value>
				</Data>
				<Data name="systime">
					<value>-1.284448842E9</value>
				</Data>
				<Data name="datarx">
					<value>2305181.0</value>
				</Data>
				<Data name="datatx">
					<value>792339.0</value>
				</Data>
				<Data name="rssi">
					<value>-108.0</value>
				</Data>
				<Data name="rsrq">
					<value>-10.0</value>
				</Data>
				<Data name="rssnr">
					<value>2.0</value>
				</Data>
				<Data name="lat">
					<value>51.750521</value>
				</Data>
				<Data name="long">
					<value>-0.237346133</value>
				</Data>
				<Data name="Dustance (m)">
					<value>401.418</value>
				</Data>
				<Data name="unnamed (1)">
				</Data>
				<Data name="unnamed (2)">
				</Data>
				<Data name="unnamed (3)">
				</Data>
				<Data name="unnamed (4)">
				</Data>
			</ExtendedData>
			<Point>
				<coordinates>-0.237346133,51.750521,0</coordinates>
			</Point>
		</Placemark>
		<Placemark>
			<name>1060.0</name>
			<description><![CDATA[sessionid: 8<br>report: 258<br>systime: -1284447850<br>datarx: 2305181<br>datatx: 792339<br>rssi: -108<br>rsrq: -10<br>rssnr: 2<br>lat: 51.75052154<br>long: -0.237331055<br>Dustance (m): 402.298<br>unnamed (1): <br>unnamed (2): <br>unnamed (3): <br>unnamed (4):]]></description>
			<styleUrl>#icon-1739-A52714</styleUrl>
			<ExtendedData>
				<Data name="sessionid">
					<value>8.0</value>
				</Data>
				<Data name="report">
					<value>258.0</value>
				</Data>
				<Data name="systime">
					<value>-1.28444785E9</value>
				</Data>
				<Data name="datarx">
					<value>2305181.0</value>
				</Data>
				<Data name="datatx">
					<value>792339.0</value>
				</Data>
				<Data name="rssi">
					<value>-108.0</value>
				</Data>
				<Data name="rsrq">
					<value>-10.0</value>
				</Data>
				<Data name="rssnr">
					<value>2.0</value>
				</Data>
				<Data name="lat">
					<value>51.75052154</value>
				</Data>
				<Data name="long">
					<value>-0.237331055</value>
				</Data>
				<Data name="Dustance (m)">
					<value>402.298</value>
				</Data>
				<Data name="unnamed (1)">
				</Data>
				<Data name="unnamed (2)">
				</Data>
				<Data name="unnamed (3)">
				</Data>
				<Data name="unnamed (4)">
				</Data>
			</ExtendedData>
			<Point>
				<coordinates>-0.237331055,51.75052154,0</coordinates>
			</Point>
		</Placemark>
		<Placemark>
			<name>1061.0</name>
			<description><![CDATA[sessionid: 8<br>report: 259<br>systime: -1284446839<br>datarx: 2305181<br>datatx: 792339<br>rssi: -109<br>rsrq: -10<br>rssnr: -1<br>lat: 51.75051985<br>long: -0.237314014<br>Dustance (m): 403.356<br>unnamed (1): <br>unnamed (2): <br>unnamed (3): <br>unnamed (4):]]></description>
			<styleUrl>#icon-1739-A52714</styleUrl>
			<ExtendedData>
				<Data name="sessionid">
					<value>8.0</value>
				</Data>
				<Data name="report">
					<value>259.0</value>
				</Data>
				<Data name="systime">
					<value>-1.284446839E9</value>
				</Data>
				<Data name="datarx">
					<value>2305181.0</value>
				</Data>
				<Data name="datatx">
					<value>792339.0</value>
				</Data>
				<Data name="rssi">
					<value>-109.0</value>
				</Data>
				<Data name="rsrq">
					<value>-10.0</value>
				</Data>
				<Data name="rssnr">
					<value>-1.0</value>
				</Data>
				<Data name="lat">
					<value>51.75051985</value>
				</Data>
				<Data name="long">
					<value>-0.237314014</value>
				</Data>
				<Data name="Dustance (m)">
					<value>403.356</value>
				</Data>
				<Data name="unnamed (1)">
				</Data>
				<Data name="unnamed (2)">
				</Data>
				<Data name="unnamed (3)">
				</Data>
				<Data name="unnamed (4)">
				</Data>
			</ExtendedData>
			<Point>
				<coordinates>-0.237314014,51.75051985,0</coordinates>
			</Point>
		</Placemark>
		<Placemark>
			<name>1062.0</name>
			<description><![CDATA[sessionid: 8<br>report: 260<br>systime: -1284445844<br>datarx: 2305181<br>datatx: 792339<br>rssi: -109<br>rsrq: -10<br>rssnr: -1<br>lat: 51.75052126<br>long: -0.237294004<br>Dustance (m): 404.766<br>unnamed (1): <br>unnamed (2): <br>unnamed (3): <br>unnamed (4):]]></description>
			<styleUrl>#icon-1739-A52714</styleUrl>
			<ExtendedData>
				<Data name="sessionid">
					<value>8.0</value>
				</Data>
				<Data name="report">
					<value>260.0</value>
				</Data>
				<Data name="systime">
					<value>-1.284445844E9</value>
				</Data>
				<Data name="datarx">
					<value>2305181.0</value>
				</Data>
				<Data name="datatx">
					<value>792339.0</value>
				</Data>
				<Data name="rssi">
					<value>-109.0</value>
				</Data>
				<Data name="rsrq">
					<value>-10.0</value>
				</Data>
				<Data name="rssnr">
					<value>-1.0</value>
				</Data>
				<Data name="lat">
					<value>51.75052126</value>
				</Data>
				<Data name="long">
					<value>-0.237294004</value>
				</Data>
				<Data name="Dustance (m)">
					<value>404.766</value>
				</Data>
				<Data name="unnamed (1)">
				</Data>
				<Data name="unnamed (2)">
				</Data>
				<Data name="unnamed (3)">
				</Data>
				<Data name="unnamed (4)">
				</Data>
			</ExtendedData>
			<Point>
				<coordinates>-0.237294004,51.75052126,0</coordinates>
			</Point>
		</Placemark>
		<Placemark>
			<name>1063.0</name>
			<description><![CDATA[sessionid: 8<br>report: 261<br>systime: -1284444843<br>datarx: 2305181<br>datatx: 792339<br>rssi: -109<br>rsrq: -10<br>rssnr: -1<br>lat: 51.75052166<br>long: -0.237283115<br>Dustance (m): 405.472<br>unnamed (1): <br>unnamed (2): <br>unnamed (3): <br>unnamed (4):]]></description>
			<styleUrl>#icon-1739-A52714</styleUrl>
			<ExtendedData>
				<Data name="sessionid">
					<value>8.0</value>
				</Data>
				<Data name="report">
					<value>261.0</value>
				</Data>
				<Data name="systime">
					<value>-1.284444843E9</value>
				</Data>
				<Data name="datarx">
					<value>2305181.0</value>
				</Data>
				<Data name="datatx">
					<value>792339.0</value>
				</Data>
				<Data name="rssi">
					<value>-109.0</value>
				</Data>
				<Data name="rsrq">
					<value>-10.0</value>
				</Data>
				<Data name="rssnr">
					<value>-1.0</value>
				</Data>
				<Data name="lat">
					<value>51.75052166</value>
				</Data>
				<Data name="long">
					<value>-0.237283115</value>
				</Data>
				<Data name="Dustance (m)">
					<value>405.472</value>
				</Data>
				<Data name="unnamed (1)">
				</Data>
				<Data name="unnamed (2)">
				</Data>
				<Data name="unnamed (3)">
				</Data>
				<Data name="unnamed (4)">
				</Data>
			</ExtendedData>
			<Point>
				<coordinates>-0.237283115,51.75052165999999,0</coordinates>
			</Point>
		</Placemark>
		<Placemark>
			<name>1064.0</name>
			<description><![CDATA[sessionid: 8<br>report: 262<br>systime: -1284443833<br>datarx: 2305181<br>datatx: 792339<br>rssi: -105<br>rsrq: -8<br>rssnr: 4<br>lat: 51.75052118<br>long: -0.237269999<br>Dustance (m): 406.178<br>unnamed (1): <br>unnamed (2): <br>unnamed (3): <br>unnamed (4):]]></description>
			<styleUrl>#icon-1739-A52714</styleUrl>
			<ExtendedData>
				<Data name="sessionid">
					<value>8.0</value>
				</Data>
				<Data name="report">
					<value>262.0</value>
				</Data>
				<Data name="systime">
					<value>-1.284443833E9</value>
				</Data>
				<Data name="datarx">
					<value>2305181.0</value>
				</Data>
				<Data name="datatx">
					<value>792339.0</value>
				</Data>
				<Data name="rssi">
					<value>-105.0</value>
				</Data>
				<Data name="rsrq">
					<value>-8.0</value>
				</Data>
				<Data name="rssnr">
					<value>4.0</value>
				</Data>
				<Data name="lat">
					<value>51.75052118</value>
				</Data>
				<Data name="long">
					<value>-0.237269999</value>
				</Data>
				<Data name="Dustance (m)">
					<value>406.178</value>
				</Data>
				<Data name="unnamed (1)">
				</Data>
				<Data name="unnamed (2)">
				</Data>
				<Data name="unnamed (3)">
				</Data>
				<Data name="unnamed (4)">
				</Data>
			</ExtendedData>
			<Point>
				<coordinates>-0.237269999,51.75052118,0</coordinates>
			</Point>
		</Placemark>
		<Placemark>
			<name>1065.0</name>
			<description><![CDATA[sessionid: 8<br>report: 263<br>systime: -1284442841<br>datarx: 2305181<br>datatx: 792545<br>rssi: -105<br>rsrq: -8<br>rssnr: 4<br>lat: 51.75052632<br>long: -0.237257246<br>Dustance (m): 407.302<br>unnamed (1): <br>unnamed (2): <br>unnamed (3): <br>unnamed (4):]]></description>
			<styleUrl>#icon-1739-A52714</styleUrl>
			<ExtendedData>
				<Data name="sessionid">
					<value>8.0</value>
				</Data>
				<Data name="report">
					<value>263.0</value>
				</Data>
				<Data name="systime">
					<value>-1.284442841E9</value>
				</Data>
				<Data name="datarx">
					<value>2305181.0</value>
				</Data>
				<Data name="datatx">
					<value>792545.0</value>
				</Data>
				<Data name="rssi">
					<value>-105.0</value>
				</Data>
				<Data name="rsrq">
					<value>-8.0</value>
				</Data>
				<Data name="rssnr">
					<value>4.0</value>
				</Data>
				<Data name="lat">
					<value>51.75052632</value>
				</Data>
				<Data name="long">
					<value>-0.237257246</value>
				</Data>
				<Data name="Dustance (m)">
					<value>407.302</value>
				</Data>
				<Data name="unnamed (1)">
				</Data>
				<Data name="unnamed (2)">
				</Data>
				<Data name="unnamed (3)">
				</Data>
				<Data name="unnamed (4)">
				</Data>
			</ExtendedData>
			<Point>
				<coordinates>-0.237257246,51.75052632,0</coordinates>
			</Point>
		</Placemark>
		<Placemark>
			<name>1066.0</name>
			<description><![CDATA[sessionid: 8<br>report: 264<br>systime: -1284441836<br>datarx: 2305953<br>datatx: 793123<br>rssi: -105<br>rsrq: -8<br>rssnr: 4<br>lat: 51.75053234<br>long: -0.237241208<br>Dustance (m): 408.604<br>unnamed (1): <br>unnamed (2): <br>unnamed (3): <br>unnamed (4):]]></description>
			<styleUrl>#icon-1739-A52714</styleUrl>
			<ExtendedData>
				<Data name="sessionid">
					<value>8.0</value>
				</Data>
				<Data name="report">
					<value>264.0</value>
				</Data>
				<Data name="systime">
					<value>-1.284441836E9</value>
				</Data>
				<Data name="datarx">
					<value>2305953.0</value>
				</Data>
				<Data name="datatx">
					<value>793123.0</value>
				</Data>
				<Data name="rssi">
					<value>-105.0</value>
				</Data>
				<Data name="rsrq">
					<value>-8.0</value>
				</Data>
				<Data name="rssnr">
					<value>4.0</value>
				</Data>
				<Data name="lat">
					<value>51.75053234</value>
				</Data>
				<Data name="long">
					<value>-0.237241208</value>
				</Data>
				<Data name="Dustance (m)">
					<value>408.604</value>
				</Data>
				<Data name="unnamed (1)">
				</Data>
				<Data name="unnamed (2)">
				</Data>
				<Data name="unnamed (3)">
				</Data>
				<Data name="unnamed (4)">
				</Data>
			</ExtendedData>
			<Point>
				<coordinates>-0.237241208,51.75053234,0</coordinates>
			</Point>
		</Placemark>
		<Placemark>
			<name>1067.0</name>
			<description><![CDATA[sessionid: 8<br>report: 265<br>systime: -1284440849<br>datarx: 2305953<br>datatx: 793123<br>rssi: -108<br>rsrq: -11<br>rssnr: 2<br>lat: 51.75054029<br>long: -0.237223235<br>Dustance (m): 410.026<br>unnamed (1): <br>unnamed (2): <br>unnamed (3): <br>unnamed (4):]]></description>
			<styleUrl>#icon-1739-A52714</styleUrl>
			<ExtendedData>
				<Data name="sessionid">
					<value>8.0</value>
				</Data>
				<Data name="report">
					<value>265.0</value>
				</Data>
				<Data name="systime">
					<value>-1.284440849E9</value>
				</Data>
				<Data name="datarx">
					<value>2305953.0</value>
				</Data>
				<Data name="datatx">
					<value>793123.0</value>
				</Data>
				<Data name="rssi">
					<value>-108.0</value>
				</Data>
				<Data name="rsrq">
					<value>-11.0</value>
				</Data>
				<Data name="rssnr">
					<value>2.0</value>
				</Data>
				<Data name="lat">
					<value>51.75054029</value>
				</Data>
				<Data name="long">
					<value>-0.237223235</value>
				</Data>
				<Data name="Dustance (m)">
					<value>410.026</value>
				</Data>
				<Data name="unnamed (1)">
				</Data>
				<Data name="unnamed (2)">
				</Data>
				<Data name="unnamed (3)">
				</Data>
				<Data name="unnamed (4)">
				</Data>
			</ExtendedData>
			<Point>
				<coordinates>-0.237223235,51.75054029,0</coordinates>
			</Point>
		</Placemark>
		<Placemark>
			<name>1068.0</name>
			<description><![CDATA[sessionid: 8<br>report: 266<br>systime: -1284439838<br>datarx: 2306013<br>datatx: 793298<br>rssi: -108<br>rsrq: -11<br>rssnr: 2<br>lat: 51.75054215<br>long: -0.237205174<br>Dustance (m): 411.383<br>unnamed (1): <br>unnamed (2): <br>unnamed (3): <br>unnamed (4):]]></description>
			<styleUrl>#icon-1739-A52714</styleUrl>
			<ExtendedData>
				<Data name="sessionid">
					<value>8.0</value>
				</Data>
				<Data name="report">
					<value>266.0</value>
				</Data>
				<Data name="systime">
					<value>-1.284439838E9</value>
				</Data>
				<Data name="datarx">
					<value>2306013.0</value>
				</Data>
				<Data name="datatx">
					<value>793298.0</value>
				</Data>
				<Data name="rssi">
					<value>-108.0</value>
				</Data>
				<Data name="rsrq">
					<value>-11.0</value>
				</Data>
				<Data name="rssnr">
					<value>2.0</value>
				</Data>
				<Data name="lat">
					<value>51.75054215</value>
				</Data>
				<Data name="long">
					<value>-0.237205174</value>
				</Data>
				<Data name="Dustance (m)">
					<value>411.383</value>
				</Data>
				<Data name="unnamed (1)">
				</Data>
				<Data name="unnamed (2)">
				</Data>
				<Data name="unnamed (3)">
				</Data>
				<Data name="unnamed (4)">
				</Data>
			</ExtendedData>
			<Point>
				<coordinates>-0.237205174,51.75054215,0</coordinates>
			</Point>
		</Placemark>
		<Placemark>
			<name>1069.0</name>
			<description><![CDATA[sessionid: 8<br>report: 267<br>systime: -1284438852<br>datarx: 2306073<br>datatx: 793473<br>rssi: -108<br>rsrq: -11<br>rssnr: 2<br>lat: 51.75054085<br>long: -0.237185384<br>Dustance (m): 412.497<br>unnamed (1): <br>unnamed (2): <br>unnamed (3): <br>unnamed (4):]]></description>
			<styleUrl>#icon-1739-A52714</styleUrl>
			<ExtendedData>
				<Data name="sessionid">
					<value>8.0</value>
				</Data>
				<Data name="report">
					<value>267.0</value>
				</Data>
				<Data name="systime">
					<value>-1.284438852E9</value>
				</Data>
				<Data name="datarx">
					<value>2306073.0</value>
				</Data>
				<Data name="datatx">
					<value>793473.0</value>
				</Data>
				<Data name="rssi">
					<value>-108.0</value>
				</Data>
				<Data name="rsrq">
					<value>-11.0</value>
				</Data>
				<Data name="rssnr">
					<value>2.0</value>
				</Data>
				<Data name="lat">
					<value>51.75054085</value>
				</Data>
				<Data name="long">
					<value>-0.237185384</value>
				</Data>
				<Data name="Dustance (m)">
					<value>412.497</value>
				</Data>
				<Data name="unnamed (1)">
				</Data>
				<Data name="unnamed (2)">
				</Data>
				<Data name="unnamed (3)">
				</Data>
				<Data name="unnamed (4)">
				</Data>
			</ExtendedData>
			<Point>
				<coordinates>-0.237185384,51.75054085,0</coordinates>
			</Point>
		</Placemark>
		<Placemark>
			<name>1070.0</name>
			<description><![CDATA[sessionid: 8<br>report: 268<br>systime: -1284437845<br>datarx: 2306073<br>datatx: 793473<br>rssi: -103<br>rsrq: -7<br>rssnr: 7<br>lat: 51.75054139<br>long: -0.237164617<br>Dustance (m): 413.733<br>unnamed (1): <br>unnamed (2): <br>unnamed (3): <br>unnamed (4):]]></description>
			<styleUrl>#icon-1739-A52714</styleUrl>
			<ExtendedData>
				<Data name="sessionid">
					<value>8.0</value>
				</Data>
				<Data name="report">
					<value>268.0</value>
				</Data>
				<Data name="systime">
					<value>-1.284437845E9</value>
				</Data>
				<Data name="datarx">
					<value>2306073.0</value>
				</Data>
				<Data name="datatx">
					<value>793473.0</value>
				</Data>
				<Data name="rssi">
					<value>-103.0</value>
				</Data>
				<Data name="rsrq">
					<value>-7.0</value>
				</Data>
				<Data name="rssnr">
					<value>7.0</value>
				</Data>
				<Data name="lat">
					<value>51.75054139</value>
				</Data>
				<Data name="long">
					<value>-0.237164617</value>
				</Data>
				<Data name="Dustance (m)">
					<value>413.733</value>
				</Data>
				<Data name="unnamed (1)">
				</Data>
				<Data name="unnamed (2)">
				</Data>
				<Data name="unnamed (3)">
				</Data>
				<Data name="unnamed (4)">
				</Data>
			</ExtendedData>
			<Point>
				<coordinates>-0.237164617,51.75054139000001,0</coordinates>
			</Point>
		</Placemark>
		<Placemark>
			<name>1071.0</name>
			<description><![CDATA[sessionid: 8<br>report: 269<br>systime: -1284436831<br>datarx: 2306073<br>datatx: 793473<br>rssi: -103<br>rsrq: -7<br>rssnr: 7<br>lat: 51.75054433<br>long: -0.237147084<br>Dustance (m): 415.09<br>unnamed (1): <br>unnamed (2): <br>unnamed (3): <br>unnamed (4):]]></description>
			<styleUrl>#icon-1739-A52714</styleUrl>
			<ExtendedData>
				<Data name="sessionid">
					<value>8.0</value>
				</Data>
				<Data name="report">
					<value>269.0</value>
				</Data>
				<Data name="systime">
					<value>-1.284436831E9</value>
				</Data>
				<Data name="datarx">
					<value>2306073.0</value>
				</Data>
				<Data name="datatx">
					<value>793473.0</value>
				</Data>
				<Data name="rssi">
					<value>-103.0</value>
				</Data>
				<Data name="rsrq">
					<value>-7.0</value>
				</Data>
				<Data name="rssnr">
					<value>7.0</value>
				</Data>
				<Data name="lat">
					<value>51.75054433</value>
				</Data>
				<Data name="long">
					<value>-0.237147084</value>
				</Data>
				<Data name="Dustance (m)">
					<value>415.09</value>
				</Data>
				<Data name="unnamed (1)">
				</Data>
				<Data name="unnamed (2)">
				</Data>
				<Data name="unnamed (3)">
				</Data>
				<Data name="unnamed (4)">
				</Data>
			</ExtendedData>
			<Point>
				<coordinates>-0.237147084,51.75054433,0</coordinates>
			</Point>
		</Placemark>
		<Placemark>
			<name>1072.0</name>
			<description><![CDATA[sessionid: 8<br>report: 270<br>systime: -1284435833<br>datarx: 2306073<br>datatx: 793473<br>rssi: -103<br>rsrq: -7<br>rssnr: 7<br>lat: 51.75054736<br>long: -0.237121234<br>Dustance (m): 416.921<br>unnamed (1): <br>unnamed (2): <br>unnamed (3): <br>unnamed (4):]]></description>
			<styleUrl>#icon-1739-A52714</styleUrl>
			<ExtendedData>
				<Data name="sessionid">
					<value>8.0</value>
				</Data>
				<Data name="report">
					<value>270.0</value>
				</Data>
				<Data name="systime">
					<value>-1.284435833E9</value>
				</Data>
				<Data name="datarx">
					<value>2306073.0</value>
				</Data>
				<Data name="datatx">
					<value>793473.0</value>
				</Data>
				<Data name="rssi">
					<value>-103.0</value>
				</Data>
				<Data name="rsrq">
					<value>-7.0</value>
				</Data>
				<Data name="rssnr">
					<value>7.0</value>
				</Data>
				<Data name="lat">
					<value>51.75054736</value>
				</Data>
				<Data name="long">
					<value>-0.237121234</value>
				</Data>
				<Data name="Dustance (m)">
					<value>416.921</value>
				</Data>
				<Data name="unnamed (1)">
				</Data>
				<Data name="unnamed (2)">
				</Data>
				<Data name="unnamed (3)">
				</Data>
				<Data name="unnamed (4)">
				</Data>
			</ExtendedData>
			<Point>
				<coordinates>-0.237121234,51.75054736,0</coordinates>
			</Point>
		</Placemark>
		<Placemark>
			<name>1073.0</name>
			<description><![CDATA[sessionid: 8<br>report: 271<br>systime: -1284434842<br>datarx: 2306073<br>datatx: 793473<br>rssi: -106<br>rsrq: -9<br>rssnr: 2<br>lat: 51.75054751<br>long: -0.237095701<br>Dustance (m): 418.512<br>unnamed (1): <br>unnamed (2): <br>unnamed (3): <br>unnamed (4):]]></description>
			<styleUrl>#icon-1739-A52714</styleUrl>
			<ExtendedData>
				<Data name="sessionid">
					<value>8.0</value>
				</Data>
				<Data name="report">
					<value>271.0</value>
				</Data>
				<Data name="systime">
					<value>-1.284434842E9</value>
				</Data>
				<Data name="datarx">
					<value>2306073.0</value>
				</Data>
				<Data name="datatx">
					<value>793473.0</value>
				</Data>
				<Data name="rssi">
					<value>-106.0</value>
				</Data>
				<Data name="rsrq">
					<value>-9.0</value>
				</Data>
				<Data name="rssnr">
					<value>2.0</value>
				</Data>
				<Data name="lat">
					<value>51.75054751</value>
				</Data>
				<Data name="long">
					<value>-0.237095701</value>
				</Data>
				<Data name="Dustance (m)">
					<value>418.512</value>
				</Data>
				<Data name="unnamed (1)">
				</Data>
				<Data name="unnamed (2)">
				</Data>
				<Data name="unnamed (3)">
				</Data>
				<Data name="unnamed (4)">
				</Data>
			</ExtendedData>
			<Point>
				<coordinates>-0.237095701,51.75054750999999,0</coordinates>
			</Point>
		</Placemark>
		<Placemark>
			<name>1074.0</name>
			<description><![CDATA[sessionid: 8<br>report: 272<br>systime: -1284433831<br>datarx: 2306388<br>datatx: 793728<br>rssi: -106<br>rsrq: -9<br>rssnr: 2<br>lat: 51.75054784<br>long: -0.237074722<br>Dustance (m): 419.927<br>unnamed (1): <br>unnamed (2): <br>unnamed (3): <br>unnamed (4):]]></description>
			<styleUrl>#icon-1739-A52714</styleUrl>
			<ExtendedData>
				<Data name="sessionid">
					<value>8.0</value>
				</Data>
				<Data name="report">
					<value>272.0</value>
				</Data>
				<Data name="systime">
					<value>-1.284433831E9</value>
				</Data>
				<Data name="datarx">
					<value>2306388.0</value>
				</Data>
				<Data name="datatx">
					<value>793728.0</value>
				</Data>
				<Data name="rssi">
					<value>-106.0</value>
				</Data>
				<Data name="rsrq">
					<value>-9.0</value>
				</Data>
				<Data name="rssnr">
					<value>2.0</value>
				</Data>
				<Data name="lat">
					<value>51.75054784</value>
				</Data>
				<Data name="long">
					<value>-0.237074722</value>
				</Data>
				<Data name="Dustance (m)">
					<value>419.927</value>
				</Data>
				<Data name="unnamed (1)">
				</Data>
				<Data name="unnamed (2)">
				</Data>
				<Data name="unnamed (3)">
				</Data>
				<Data name="unnamed (4)">
				</Data>
			</ExtendedData>
			<Point>
				<coordinates>-0.237074722,51.75054784,0</coordinates>
			</Point>
		</Placemark>
		<Placemark>
			<name>1075.0</name>
			<description><![CDATA[sessionid: 8<br>report: 273<br>systime: -1284432857<br>datarx: 2306388<br>datatx: 793728<br>rssi: -106<br>rsrq: -9<br>rssnr: 2<br>lat: 51.75054863<br>long: -0.237047525<br>Dustance (m): 421.52<br>unnamed (1): <br>unnamed (2): <br>unnamed (3): <br>unnamed (4):]]></description>
			<styleUrl>#icon-1739-A52714</styleUrl>
			<ExtendedData>
				<Data name="sessionid">
					<value>8.0</value>
				</Data>
				<Data name="report">
					<value>273.0</value>
				</Data>
				<Data name="systime">
					<value>-1.284432857E9</value>
				</Data>
				<Data name="datarx">
					<value>2306388.0</value>
				</Data>
				<Data name="datatx">
					<value>793728.0</value>
				</Data>
				<Data name="rssi">
					<value>-106.0</value>
				</Data>
				<Data name="rsrq">
					<value>-9.0</value>
				</Data>
				<Data name="rssnr">
					<value>2.0</value>
				</Data>
				<Data name="lat">
					<value>51.75054863</value>
				</Data>
				<Data name="long">
					<value>-0.237047525</value>
				</Data>
				<Data name="Dustance (m)">
					<value>421.52</value>
				</Data>
				<Data name="unnamed (1)">
				</Data>
				<Data name="unnamed (2)">
				</Data>
				<Data name="unnamed (3)">
				</Data>
				<Data name="unnamed (4)">
				</Data>
			</ExtendedData>
			<Point>
				<coordinates>-0.237047525,51.75054863,0</coordinates>
			</Point>
		</Placemark>
		<Placemark>
			<name>1076.0</name>
			<description><![CDATA[sessionid: 8<br>report: 274<br>systime: -1284431848<br>datarx: 2306388<br>datatx: 793728<br>rssi: -106<br>rsrq: -11<br>rssnr: 3<br>lat: 51.75054925<br>long: -0.237029299<br>Dustance (m): 422.76<br>unnamed (1): <br>unnamed (2): <br>unnamed (3): <br>unnamed (4):]]></description>
			<styleUrl>#icon-1739-A52714</styleUrl>
			<ExtendedData>
				<Data name="sessionid">
					<value>8.0</value>
				</Data>
				<Data name="report">
					<value>274.0</value>
				</Data>
				<Data name="systime">
					<value>-1.284431848E9</value>
				</Data>
				<Data name="datarx">
					<value>2306388.0</value>
				</Data>
				<Data name="datatx">
					<value>793728.0</value>
				</Data>
				<Data name="rssi">
					<value>-106.0</value>
				</Data>
				<Data name="rsrq">
					<value>-11.0</value>
				</Data>
				<Data name="rssnr">
					<value>3.0</value>
				</Data>
				<Data name="lat">
					<value>51.75054925</value>
				</Data>
				<Data name="long">
					<value>-0.237029299</value>
				</Data>
				<Data name="Dustance (m)">
					<value>422.76</value>
				</Data>
				<Data name="unnamed (1)">
				</Data>
				<Data name="unnamed (2)">
				</Data>
				<Data name="unnamed (3)">
				</Data>
				<Data name="unnamed (4)">
				</Data>
			</ExtendedData>
			<Point>
				<coordinates>-0.237029299,51.75054925,0</coordinates>
			</Point>
		</Placemark>
		<Placemark>
			<name>1077.0</name>
			<description><![CDATA[sessionid: 8<br>report: 275<br>systime: -1284430841<br>datarx: 2306388<br>datatx: 793728<br>rssi: -106<br>rsrq: -11<br>rssnr: 3<br>lat: 51.75055093<br>long: -0.237004492<br>Dustance (m): 424.473<br>unnamed (1): <br>unnamed (2): <br>unnamed (3): <br>unnamed (4):]]></description>
			<styleUrl>#icon-1739-A52714</styleUrl>
			<ExtendedData>
				<Data name="sessionid">
					<value>8.0</value>
				</Data>
				<Data name="report">
					<value>275.0</value>
				</Data>
				<Data name="systime">
					<value>-1.284430841E9</value>
				</Data>
				<Data name="datarx">
					<value>2306388.0</value>
				</Data>
				<Data name="datatx">
					<value>793728.0</value>
				</Data>
				<Data name="rssi">
					<value>-106.0</value>
				</Data>
				<Data name="rsrq">
					<value>-11.0</value>
				</Data>
				<Data name="rssnr">
					<value>3.0</value>
				</Data>
				<Data name="lat">
					<value>51.75055093</value>
				</Data>
				<Data name="long">
					<value>-0.237004492</value>
				</Data>
				<Data name="Dustance (m)">
					<value>424.473</value>
				</Data>
				<Data name="unnamed (1)">
				</Data>
				<Data name="unnamed (2)">
				</Data>
				<Data name="unnamed (3)">
				</Data>
				<Data name="unnamed (4)">
				</Data>
			</ExtendedData>
			<Point>
				<coordinates>-0.237004492,51.75055093000001,0</coordinates>
			</Point>
		</Placemark>
		<Placemark>
			<name>1078.0</name>
			<description><![CDATA[sessionid: 8<br>report: 276<br>systime: -1284429835<br>datarx: 2306388<br>datatx: 793728<br>rssi: -106<br>rsrq: -11<br>rssnr: 3<br>lat: 51.75054662<br>long: -0.23699019<br>Dustance (m): 425.123<br>unnamed (1): <br>unnamed (2): <br>unnamed (3): <br>unnamed (4):]]></description>
			<styleUrl>#icon-1739-A52714</styleUrl>
			<ExtendedData>
				<Data name="sessionid">
					<value>8.0</value>
				</Data>
				<Data name="report">
					<value>276.0</value>
				</Data>
				<Data name="systime">
					<value>-1.284429835E9</value>
				</Data>
				<Data name="datarx">
					<value>2306388.0</value>
				</Data>
				<Data name="datatx">
					<value>793728.0</value>
				</Data>
				<Data name="rssi">
					<value>-106.0</value>
				</Data>
				<Data name="rsrq">
					<value>-11.0</value>
				</Data>
				<Data name="rssnr">
					<value>3.0</value>
				</Data>
				<Data name="lat">
					<value>51.75054662</value>
				</Data>
				<Data name="long">
					<value>-0.23699019</value>
				</Data>
				<Data name="Dustance (m)">
					<value>425.123</value>
				</Data>
				<Data name="unnamed (1)">
				</Data>
				<Data name="unnamed (2)">
				</Data>
				<Data name="unnamed (3)">
				</Data>
				<Data name="unnamed (4)">
				</Data>
			</ExtendedData>
			<Point>
				<coordinates>-0.23699019,51.75054662,0</coordinates>
			</Point>
		</Placemark>
		<Placemark>
			<name>1079.0</name>
			<description><![CDATA[sessionid: 8<br>report: 277<br>systime: -1284428855<br>datarx: 2306532<br>datatx: 793896<br>rssi: -108<br>rsrq: -12<br>rssnr: -1<br>lat: 51.75054255<br>long: -0.236974041<br>Dustance (m): 426.07<br>unnamed (1): <br>unnamed (2): <br>unnamed (3): <br>unnamed (4):]]></description>
			<styleUrl>#icon-1739-A52714</styleUrl>
			<ExtendedData>
				<Data name="sessionid">
					<value>8.0</value>
				</Data>
				<Data name="report">
					<value>277.0</value>
				</Data>
				<Data name="systime">
					<value>-1.284428855E9</value>
				</Data>
				<Data name="datarx">
					<value>2306532.0</value>
				</Data>
				<Data name="datatx">
					<value>793896.0</value>
				</Data>
				<Data name="rssi">
					<value>-108.0</value>
				</Data>
				<Data name="rsrq">
					<value>-12.0</value>
				</Data>
				<Data name="rssnr">
					<value>-1.0</value>
				</Data>
				<Data name="lat">
					<value>51.75054255</value>
				</Data>
				<Data name="long">
					<value>-0.236974041</value>
				</Data>
				<Data name="Dustance (m)">
					<value>426.07</value>
				</Data>
				<Data name="unnamed (1)">
				</Data>
				<Data name="unnamed (2)">
				</Data>
				<Data name="unnamed (3)">
				</Data>
				<Data name="unnamed (4)">
				</Data>
			</ExtendedData>
			<Point>
				<coordinates>-0.236974041,51.75054255000001,0</coordinates>
			</Point>
		</Placemark>
		<Placemark>
			<name>1080.0</name>
			<description><![CDATA[sessionid: 8<br>report: 278<br>systime: -1284427843<br>datarx: 2306676<br>datatx: 794052<br>rssi: -108<br>rsrq: -12<br>rssnr: -1<br>lat: 51.75053517<br>long: -0.236950797<br>Dustance (m): 427.141<br>unnamed (1): <br>unnamed (2): <br>unnamed (3): <br>unnamed (4):]]></description>
			<styleUrl>#icon-1739-A52714</styleUrl>
			<ExtendedData>
				<Data name="sessionid">
					<value>8.0</value>
				</Data>
				<Data name="report">
					<value>278.0</value>
				</Data>
				<Data name="systime">
					<value>-1.284427843E9</value>
				</Data>
				<Data name="datarx">
					<value>2306676.0</value>
				</Data>
				<Data name="datatx">
					<value>794052.0</value>
				</Data>
				<Data name="rssi">
					<value>-108.0</value>
				</Data>
				<Data name="rsrq">
					<value>-12.0</value>
				</Data>
				<Data name="rssnr">
					<value>-1.0</value>
				</Data>
				<Data name="lat">
					<value>51.75053517</value>
				</Data>
				<Data name="long">
					<value>-0.236950797</value>
				</Data>
				<Data name="Dustance (m)">
					<value>427.141</value>
				</Data>
				<Data name="unnamed (1)">
				</Data>
				<Data name="unnamed (2)">
				</Data>
				<Data name="unnamed (3)">
				</Data>
				<Data name="unnamed (4)">
				</Data>
			</ExtendedData>
			<Point>
				<coordinates>-0.236950797,51.75053517,0</coordinates>
			</Point>
		</Placemark>
		<Placemark>
			<name>1081.0</name>
			<description><![CDATA[sessionid: 8<br>report: 279<br>systime: -1284426842<br>datarx: 2306748<br>datatx: 794136<br>rssi: -108<br>rsrq: -13<br>rssnr: 1<br>lat: 51.75052967<br>long: -0.236929329<br>Dustance (m): 428.332<br>unnamed (1): <br>unnamed (2): <br>unnamed (3): <br>unnamed (4):]]></description>
			<styleUrl>#icon-1739-A52714</styleUrl>
			<ExtendedData>
				<Data name="sessionid">
					<value>8.0</value>
				</Data>
				<Data name="report">
					<value>279.0</value>
				</Data>
				<Data name="systime">
					<value>-1.284426842E9</value>
				</Data>
				<Data name="datarx">
					<value>2306748.0</value>
				</Data>
				<Data name="datatx">
					<value>794136.0</value>
				</Data>
				<Data name="rssi">
					<value>-108.0</value>
				</Data>
				<Data name="rsrq">
					<value>-13.0</value>
				</Data>
				<Data name="rssnr">
					<value>1.0</value>
				</Data>
				<Data name="lat">
					<value>51.75052967</value>
				</Data>
				<Data name="long">
					<value>-0.236929329</value>
				</Data>
				<Data name="Dustance (m)">
					<value>428.332</value>
				</Data>
				<Data name="unnamed (1)">
				</Data>
				<Data name="unnamed (2)">
				</Data>
				<Data name="unnamed (3)">
				</Data>
				<Data name="unnamed (4)">
				</Data>
			</ExtendedData>
			<Point>
				<coordinates>-0.236929329,51.75052967,0</coordinates>
			</Point>
		</Placemark>
		<Placemark>
			<name>1082.0</name>
			<description><![CDATA[sessionid: 8<br>report: 280<br>systime: -1284425844<br>datarx: 2306748<br>datatx: 794136<br>rssi: -108<br>rsrq: -13<br>rssnr: 1<br>lat: 51.75052523<br>long: -0.236909252<br>Dustance (m): 429.462<br>unnamed (1): <br>unnamed (2): <br>unnamed (3): <br>unnamed (4):]]></description>
			<styleUrl>#icon-1739-A52714</styleUrl>
			<ExtendedData>
				<Data name="sessionid">
					<value>8.0</value>
				</Data>
				<Data name="report">
					<value>280.0</value>
				</Data>
				<Data name="systime">
					<value>-1.284425844E9</value>
				</Data>
				<Data name="datarx">
					<value>2306748.0</value>
				</Data>
				<Data name="datatx">
					<value>794136.0</value>
				</Data>
				<Data name="rssi">
					<value>-108.0</value>
				</Data>
				<Data name="rsrq">
					<value>-13.0</value>
				</Data>
				<Data name="rssnr">
					<value>1.0</value>
				</Data>
				<Data name="lat">
					<value>51.75052523</value>
				</Data>
				<Data name="long">
					<value>-0.236909252</value>
				</Data>
				<Data name="Dustance (m)">
					<value>429.462</value>
				</Data>
				<Data name="unnamed (1)">
				</Data>
				<Data name="unnamed (2)">
				</Data>
				<Data name="unnamed (3)">
				</Data>
				<Data name="unnamed (4)">
				</Data>
			</ExtendedData>
			<Point>
				<coordinates>-0.236909252,51.75052523,0</coordinates>
			</Point>
		</Placemark>
		<Placemark>
			<name>1083.0</name>
[truncated: 2,467,347 more chars]
