# Supplementary material for: LTE RSRP, RSRQ, RSSNR and local topography profile data for RF propagation planning and network optimization in an urban propagation environment
Source: Data Brief. 2018 Aug 31;21:1724–37. doi: 10.1016/j.dib.2018.08.137 (PMC6249519; doi:10.1016/j.dib.2018.08.137)
Supplement: Supplementary file 3 — Supplementary material [file mmc3.xlsx]

## Sheet: Route 1 D1
Sample N	RSRP (dBm)	RSRQ (dB)	RSSNR (dB)	Latitude	Longitude	Tx- Rx Distance (m)	Altitude (m)
0	-113	-9	0.8	51.7489	-0.242292	31.62	82.4
1	-113	-10	-0.1	51.7489	-0.242307	30.81	82.5
2	-113	-10	-0.1	51.7489	-0.242317	30.168	82.5		ARFCN (Hz)	2147483647
3	-113	-10	-0.1	51.7489	-0.242322	30.008	82.5			Latitude	Longitude
4	-116	-9	0.4	51.7489	-0.24234	28.902	82.6		LTE Marco base station Location	51.7491	-0.242682
5	-116	-9	0.4	51.7489	-0.242379	26.186	82.8
6	-116	-9	0.4	51.749	-0.242425	22.813	83
7	-113	-9	0.4	51.749	-0.242462	18.985	83.2
8	-113	-9	0.4	51.749	-0.242464	16.701	83.4
9	-113	-8	0.4	51.7491	-0.24246	15.499	83.5
10	-113	-8	0.4	51.7491	-0.242459	16.221	83.7
11	-113	-8	0.4	51.7492	-0.242459	20.92	83.7
12	-109	-8	0.1	51.7493	-0.24246	28.058	83.4
13	-109	-8	0.1	51.7494	-0.242466	35.455	83.2
14	-109	-8	0.1	51.7495	-0.242471	42.742	83
15	-100	-7	1.2	51.7495	-0.242477	51.15	83
16	-100	-7	1.2	51.7496	-0.242482	60.324	83
17	-100	-7	1.2	51.7497	-0.242486	69.648	83
18	-103	-6	1.3	51.7498	-0.242483	79.403	83
19	-103	-6	1.3	51.7499	-0.242482	89.465	83
20	-103	-6	1.3	51.75	-0.242486	99.527	83
21	-104	-7	0.8	51.7501	-0.242486	109.639	83
22	-104	-7	0.8	51.7502	-0.242485	119.459	83
23	-104	-7	0.8	51.7503	-0.242487	129.884	83
24	-103	-10	1.2	51.7503	-0.242491	140.322	82.8
25	-103	-10	1.2	51.7504	-0.242488	150.804	82.4
26	-103	-9	1.3	51.7505	-0.242485	160.673	82.1
27	-103	-9	1.3	51.7506	-0.24249	170.191	82.2
28	-103	-9	1.3	51.7507	-0.242515	178.7	82.5
29	-97	-7	1.5	51.7508	-0.242584	186.486	82.8
30	-97	-7	1.5	51.7508	-0.242684	194.401	83
31	-92	-6	1.6	51.7509	-0.242794	202.581	82.9
32	-92	-6	1.6	51.751	-0.242897	212.531	82.6
33	-92	-6	1.6	51.7511	-0.242989	223.234	82.2
34	-96	-7	1.9	51.7512	-0.243087	233.79	81.7
35	-96	-7	1.9	51.7513	-0.243174	244.367	81
36	-96	-7	1.9	51.7514	-0.243223	254.954	80.5
37	-95	-5	2.3	51.7514	-0.243241	265.212	80.2
38	-95	-5	2.3	51.7515	-0.243235	274.029	80
39	-96	-7	1.7	51.7516	-0.243263	280.725	79.7
40	-96	-7	1.7	51.7516	-0.243327	286.273	79.2
41	-96	-7	1.7	51.7517	-0.243402	289.255	79
42	-94	-6	2.2	51.7517	-0.243474	290.153	79
43	-94	-6	2.2	51.7516	-0.243524	290.521	79
44	-94	-6	2.2	51.7516	-0.243548	290.871	79
45	-96	-6	1.9	51.7517	-0.243577	291.574	79
46	-96	-6	1.9	51.7517	-0.243625	293.789	79
47	-96	-6	1.9	51.7517	-0.243651	298.435	79.1
48	-93	-6	2.1	51.7518	-0.243646	304.679	79.3
49	-93	-6	2.1	51.7518	-0.243631	313.531	79.6
50	-93	-6	2.1	51.7519	-0.243625	322.828	80
51	-98	-7	1.4	51.752	-0.243615	332.977	80.3
52	-98	-7	1.4	51.7521	-0.243591	344.188	80.6
53	-98	-7	1.4	51.7522	-0.243561	355.409	80.9
54	-100	-6	1.6	51.7523	-0.243535	366.063	81.1
55	-100	-6	1.6	51.7524	-0.243508	376.782	81.4
56	-100	-6	1.4	51.7525	-0.243477	387.451	81.6
57	-100	-6	1.4	51.7526	-0.243435	397.776	82
58	-100	-6	1.4	51.7527	-0.243389	408.123	82.5
59	-96	-6	2.1	51.7528	-0.243347	419.132	83
60	-96	-6	2.1	51.7529	-0.243298	430.165	83
61	-96	-6	2.1	51.753	-0.243251	441.243	83
62	-98	-5	1.7	51.7531	-0.243203	452.054	83.3
63	-98	-5	1.7	51.7532	-0.243174	462.987	83.7
64	-98	-5	1.7	51.7533	-0.243151	473.359	84
65	-97	-5	1.5	51.7534	-0.243146	484.126	83.6
66	-97	-5	1.5	51.7535	-0.243139	494.883	83.3
67	-98	-6	1.4	51.7536	-0.24313	504.718	83
68	-98	-6	1.4	51.7537	-0.243128	513.973	82.6
69	-98	-6	1.4	51.7538	-0.243124	522.28	82.3
70	-97	-7	1.3	51.7538	-0.243101	528.673	82.1
71	-97	-7	1.3	51.7539	-0.243053	533.444	82
72	-95	-6	1.7	51.7539	-0.242952	535.311	82.3
73	-95	-6	1.7	51.7539	-0.242844	536.03	82.7
74	-95	-6	1.7	51.7539	-0.242752	536.864	82.9
75	-96	-6	0.8	51.7539	-0.242689	537.152	82.9
76	-96	-6	0.8	51.7539	-0.242646	537.157	82.9
77	-96	-6	0.8	51.7539	-0.242593	537.495	83
78	-97	-6	1.8	51.7539	-0.242521	537.575	83
79	-97	-6	1.8	51.7539	-0.242428	538.362	83
80	-97	-6	1.8	51.7539	-0.242323	538.956	83.1
81	-95	-6	1.5	51.7539	-0.24222	539.637	83.2
82	-95	-6	1.5	51.7539	-0.242128	540.061	83.5
83	-95	-6	1.5	51.7539	-0.24204	540.516	83.8
84	-94	-7	1.9	51.7539	-0.241962	541.291	84.1
85	-94	-7	1.9	51.7539	-0.241896	542.04	84.5
86	-94	-7	1.9	51.7539	-0.241838	542.151	84.9
87	-94	-6	2.5	51.7539	-0.241776	542.928	85.4
88	-94	-6	2.5	51.7539	-0.241687	543.363	86
89	-94	-6	2.5	51.7539	-0.241586	544.279	86.2
90	-90	-6	2.4	51.7539	-0.241493	545.223	86.2
91	-90	-6	2.4	51.7539	-0.241392	546.305	86.2
92	-90	-6	2.4	51.7539	-0.241278	547.642	86.5
93	-99	-5	2.4	51.7539	-0.241146	549.042	86.9
94	-99	-5	2.4	51.7539	-0.240998	551.399	87.1
95	-99	-5	2.4	51.7539	-0.240847	554.622	87.2
96	-99	-5	2.2	51.754	-0.240687	558.421	87.4
97	-99	-5	2.2	51.754	-0.240527	562.759	87.7
98	-99	-5	2.2	51.754	-0.240368	567.232	88.1
99	-96	-6	1.3	51.754	-0.240213	570.646	88.6
100	-96	-6	1.3	51.754	-0.240058	573.948	89.1
101	-93	-4	2.1	51.754	-0.239896	575.81	89.7
102	-93	-4	2.1	51.754	-0.239731	577.954	90.2
103	-93	-4	2.1	51.7539	-0.239566	580.389	91.2
104	-95	-6	1.1	51.7539	-0.239398	583.33	92.2
105	-95	-6	1.1	51.7539	-0.239229	585.718	92.8
106	-95	-6	1.1	51.7539	-0.239057	588.142	93.4
107	-101	-6	0.8	51.7538	-0.238885	590.531	94
108	-101	-6	0.8	51.7538	-0.238712	592.617	94.6
109	-101	-6	0.8	51.7538	-0.238542	595.227	95.2
110	-108	-12	0.3	51.7538	-0.23838	598.237	95.8
111	-108	-12	0.3	51.7537	-0.238241	601.728	96.3
112	-117	-13	-0.3	51.7537	-0.238152	603.823	96.7
113	-117	-13	-0.3	51.7537	-0.238099	604.666	96.8
114	-117	-13	-0.3	51.7537	-0.238071	605.409	96.9
115	-101	-9	0.7	51.7537	-0.238024	606.345	97.1
116	-101	-9	0.7	51.7537	-0.237967	607.345	97.3
117	-100	-8	0.6	51.7537	-0.237918	608.162	97.5
118	-100	-8	0.6	51.7537	-0.23788	607.287	97.6
119	-100	-8	0.6	51.7536	-0.237861	604.301	97.7
120	-103	-8	0.5	51.7536	-0.237858	599.878	97.5
121	-103	-8	0.5	51.7535	-0.237867	593.55	97.2
122	-102	-10	-0.1	51.7534	-0.237874	586.439	96.8
123	-102	-10	-0.1	51.7534	-0.237873	580.087	96.5
124	-102	-10	-0.1	51.7533	-0.237868	574.243	96.2
125	-101	-9	0.1	51.7532	-0.237873	567.485	95.9
126	-101	-9	0.1	51.7531	-0.237874	560.49	95.6
127	-101	-9	0.1	51.7531	-0.237874	553.543	95.4
128	-106	-11	-0.1	51.753	-0.237863	547.356	95.4
129	-106	-11	-0.1	51.7529	-0.237848	541.346	95.6
130	-106	-11	-0.1	51.7528	-0.237836	534.677	95.7
131	-103	-8	0.1	51.7528	-0.237807	528.698	96.1
132	-103	-8	0.1	51.7527	-0.237804	521.707	96.7
133	-103	-8	0.1	51.7526	-0.237777	515.919	97.4
134	-109	-12	-0.2	51.7525	-0.237757	510.088	98
135	-109	-12	-0.2	51.7524	-0.237747	503.833	98
136	-109	-12	-0.2	51.7524	-0.237738	498.243	98
137	-106	-11	-0.3	51.7523	-0.237751	492.427	98
138	-106	-11	-0.3	51.7522	-0.237752	488.202	98
139	-106	-11	-0.3	51.7522	-0.237739	485.21	98.2
140	-113	-12	-0.2	51.7522	-0.237745	482.966	98.4
141	-113	-12	-0.2	51.7522	-0.237745	482.966	98.4

## Sheet: Route 2 - P2
Sample N	RSRP (dBm)	RSRQ (dB)	RSSNR (dB)	Latitude	Longitude	Tx- Rx Distance (m)	Altitude (m)
0	-99	-7	0.8	51.7505	-0.241221	187.154	86.4
1	-99	-7	0.8	51.7505	-0.241221	187.154	86.4
2	-103	-9	0.1	51.7505	-0.241221	187.154	86.4		ARFCN (Hz)	2147483647
3	-103	-9	0.1	51.7505	-0.241224	186.53	86.4			Latitude	Longitude
4	-103	-9	0.1	51.7505	-0.241218	186.477	86.4		LTE Marco base station Location	51.7491	-0.242682
5	-102	-8	0.4	51.7505	-0.241212	186.167	86.5
6	-102	-8	0.4	51.7505	-0.241197	186.433	86.6
7	-102	-9	0.3	51.7505	-0.241181	187.068	86.7
8	-102	-9	0.3	51.7505	-0.241162	188.072	86.9
9	-102	-9	0.3	51.7505	-0.241142	189.08	87
10	-103	-8	0.4	51.7505	-0.241122	190.456	87.1
11	-103	-8	0.4	51.7505	-0.241098	192.09	87.3
12	-103	-8	0.4	51.7505	-0.241079	193.111	87.4
13	-104	-7	0.6	51.7505	-0.241058	194.499	87.5
14	-104	-7	0.6	51.7505	-0.241042	195.306	87.6
15	-104	-7	1	51.7505	-0.241022	196.841	87.7
16	-104	-7	1	51.7505	-0.241002	198.238	87.9
17	-104	-7	1	51.7505	-0.240986	199.164	88
18	-103	-6	1	51.7505	-0.240969	200.229	88.1
19	-103	-6	1	51.7505	-0.240949	201.635	88.2
20	-103	-6	1	51.7506	-0.240932	202.817	88.3
21	-103	-6	1	51.7506	-0.240914	204	88.4
22	-103	-6	1	51.7506	-0.240897	205.299	88.6
23	-103	-6	1	51.7506	-0.240879	206.486	88.7
24	-105	-6	1	51.7506	-0.24086	207.79	88.9
25	-105	-6	1	51.7506	-0.24084	209.342	89.1
26	-105	-6	1	51.7506	-0.240821	210.894	89.3
27	-104	-6	1.2	51.7506	-0.240802	212.204	89.5
28	-104	-6	1.2	51.7506	-0.240785	213.642	89.7
29	-104	-6	1.2	51.7506	-0.240772	215.207	89.9
30	-103	-6	1	51.7506	-0.240759	216.654	90.1
31	-103	-6	1	51.7506	-0.240745	218.707	90.3
32	-104	-6	0.4	51.7507	-0.240734	220.155	90.4
33	-104	-6	0.4	51.7507	-0.240729	220.878	90.5
34	-104	-6	0.4	51.7507	-0.240724	222.092	90.6
35	-104	-6	0.9	51.7507	-0.240722	223.19	90.7
36	-104	-6	0.9	51.7507	-0.240721	225.161	90.8
37	-104	-6	0.9	51.7507	-0.24072	226.893	90.8
38	-104	-6	1.1	51.7507	-0.240718	228.497	90.9
39	-104	-6	1.1	51.7508	-0.240719	229.742	91
40	-104	-6	1.1	51.7508	-0.24072	231.129	91
41	-103	-6	0.4	51.7508	-0.240721	232.635	91.1
42	-103	-6	0.4	51.7508	-0.240723	233.782	91.1
43	-103	-6	0.4	51.7508	-0.240722	235.407	91.2
44	-104	-6	1	51.7508	-0.240723	236.563	91.2
45	-104	-6	1	51.7509	-0.240724	238.087	91.1
46	-104	-6	1	51.7509	-0.240726	239.252	91
47	-106	-6	0.9	51.7509	-0.240724	240.637	90.9
48	-106	-6	0.9	51.7509	-0.240723	241.66	90.8
49	-106	-6	0.9	51.7509	-0.240718	242.9	90.8
50	-105	-7	0.8	51.7509	-0.240717	243.669	90.8
51	-105	-7	0.8	51.7509	-0.240714	244.653	90.7
52	-105	-7	0.8	51.7509	-0.240709	246.046	90.7
53	-105	-7	1	51.7509	-0.240706	247.182	90.6
54	-105	-7	1	51.751	-0.240701	248.683	90.5
55	-105	-7	1	51.751	-0.240704	249.87	90.4
56	-104	-7	1.1	51.751	-0.240705	251.165	90.3
57	-104	-7	1.1	51.751	-0.240711	252.516	90.2
58	-104	-7	1.1	51.751	-0.240714	253.716	90.1
59	-103	-6	1.7	51.751	-0.240718	254.818	89.9
60	-103	-6	1.7	51.751	-0.240722	256.026	89.9
61	-103	-6	1.7	51.7511	-0.240728	257.036	89.7
62	-104	-6	0.9	51.7511	-0.240731	257.989	89.6
63	-104	-6	0.9	51.7511	-0.240735	259.209	89.5
64	-104	-6	0.9	51.7511	-0.240737	260.432	89.4
65	-104	-7	0.9	51.7511	-0.240739	261.659	89.4
66	-104	-7	0.9	51.7511	-0.24074	262.721	89.3
67	-104	-7	0.9	51.7511	-0.24074	264.051	89.2
68	-104	-7	1.4	51.7511	-0.240739	265.117	89.1
69	-104	-7	1.4	51.7512	-0.240738	266.548	89
70	-102	-5	1.4	51.7512	-0.240736	267.616	88.9
71	-102	-5	1.4	51.7512	-0.240736	269.05	88.8
72	-102	-5	1.4	51.7512	-0.240734	270.122	88.8
73	-98	-5	1.3	51.7512	-0.240732	271.558	88.6
74	-98	-5	1.3	51.7512	-0.240733	272.901	88.6
75	-98	-5	1.3	51.7512	-0.240732	274.246	88.5
76	-98	-5	1.2	51.7513	-0.240729	275.687	88.4
77	-98	-5	1.2	51.7513	-0.240727	277.399	88.3
78	-98	-5	1.2	51.7513	-0.240727	278.75	88.1
79	-102	-7	1.4	51.7513	-0.240726	280.103	88.1
80	-102	-7	1.4	51.7513	-0.240722	281.642	88
81	-102	-7	1.4	51.7513	-0.240719	283.09	87.9
82	-102	-5	1.8	51.7513	-0.240716	284.539	87.8
83	-102	-5	1.8	51.7513	-0.240715	285.626	87.7
84	-102	-5	1.8	51.7514	-0.240715	286.442	87.7
85	-102	-5	1.3	51.7514	-0.240716	287.803	87.6
86	-102	-5	1.3	51.7514	-0.240717	289.076	87.5
87	-102	-5	1.3	51.7514	-0.24072	290.352	87.4
88	-99	-5	1.1	51.7514	-0.240718	292.083	87.4
89	-99	-5	1.1	51.7514	-0.240716	293.541	87.4
90	-99	-5	1.1	51.7515	-0.24071	296.461	87.3
91	-99	-5	1.2	51.7515	-0.240707	298.197	87.3
92	-99	-5	1.2	51.7515	-0.240709	299.484	87.3
93	-101	-6	2.1	51.7515	-0.240713	300.775	87.3
94	-101	-6	2.1	51.7515	-0.240714	302.067	87.2
95	-101	-6	2.1	51.7515	-0.240711	303.62	87.2
96	-101	-5	1.5	51.7515	-0.240708	304.811	87.2
97	-101	-5	1.5	51.7516	-0.240707	306.194	87.2
98	-101	-5	1.5	51.7516	-0.240706	307.302	87.2
99	-101	-5	1.1	51.7516	-0.240704	308.495	87.1
100	-101	-5	1.1	51.7516	-0.240703	309.411	87.1
101	-101	-5	1.1	51.7516	-0.240707	310.074	87.1
102	-102	-5	1.1	51.7516	-0.24071	311.101	87.1
103	-102	-5	1.1	51.7516	-0.240713	312.129	87.1
104	-102	-5	1.1	51.7516	-0.240718	313.076	87.1
105	-103	-5	1.5	51.7516	-0.240714	314.356	87
106	-103	-5	1.5	51.7516	-0.240704	315.441	87
107	-103	-5	1.5	51.7517	-0.240692	316.888	87
108	-102	-6	1.2	51.7517	-0.240682	318.335	87
109	-102	-6	1.2	51.7517	-0.240669	319.308	87
110	-102	-6	1.2	51.7517	-0.240664	320.226	87
111	-99	-6	1.3	51.7517	-0.240652	321.479	87
112	-99	-6	1.3	51.7517	-0.240643	322.286	87
113	-99	-6	1.3	51.7517	-0.240647	323.594	87
114	-100	-5	1.3	51.7517	-0.240649	324.346	87
115	-100	-5	1.3	51.7517	-0.24065	324.82	87
116	-102	-5	1.3	51.7517	-0.240661	325.048	87
117	-102	-5	1.3	51.7517	-0.240663	325.048	87
118	-102	-5	1.3	51.7517	-0.240662	325.327	87
119	-100	-6	1.2	51.7517	-0.240661	326.165	87
120	-100	-6	1.2	51.7518	-0.240675	327.435	87
121	-100	-6	1.2	51.7518	-0.240687	328.514	87
122	-100	-5	1.5	51.7518	-0.240702	329.237	87
123	-100	-5	1.5	51.7518	-0.240718	330.732	87
124	-100	-5	1.5	51.7518	-0.240734	331.957	87
125	-101	-5	2.3	51.7518	-0.240735	334.502	87
126	-101	-5	2.3	51.7519	-0.24073	337.77	87
127	-101	-5	2.3	51.7519	-0.240731	339.963	87
128	-101	-5	1.3	51.7519	-0.240733	342.234	87
129	-101	-5	1.3	51.7519	-0.240727	344.09	87
130	-100	-5	1.4	51.752	-0.240724	346.44	87
131	-100	-5	1.4	51.752	-0.240728	348	87
132	-100	-5	1.4	51.752	-0.240726	350.354	87.1
133	-100	-5	1.8	51.752	-0.240723	352.425	87.1
134	-100	-5	1.8	51.752	-0.240718	353.999	87.1
135	-100	-5	1.8	51.752	-0.240722	355.068	87.1
136	-101	-5	2.1	51.7521	-0.240723	356.424	87.2
137	-101	-5	2.1	51.7521	-0.240725	357.855	87.2
138	-101	-5	2.1	51.7521	-0.240733	358.998	87.2
139	-101	-6	1.8	51.7521	-0.240737	360.073	87.2
140	-101	-6	1.8	51.7521	-0.240733	361.865	87.2
141	-101	-6	1.8	51.7521	-0.240731	363.084	87.2
142	-102	-6	1	51.7521	-0.240733	364.233	87.2
143	-102	-6	1	51.7521	-0.240734	365.311	87.3
144	-102	-6	1	51.7522	-0.240736	366.39	87.3
145	-104	-5	1.2	51.7522	-0.240735	368.186	87.3
146	-104	-5	1.2	51.7522	-0.240733	369.407	87.3
147	-104	-5	1.2	51.7522	-0.240734	370.489	87.3
148	-104	-6	1.1	51.7522	-0.240734	371.641	87.3
149	-104	-6	1.1	51.7522	-0.240735	372.794	87.3
150	-106	-6	0.5	51.7522	-0.240727	374.443	87.4
151	-106	-6	0.5	51.7522	-0.240722	374.869	87.4
152	-106	-6	0.5	51.7522	-0.240716	375.296	87.4
153	-107	-6	0.2	51.7522	-0.240696	376.36	87.4
154	-107	-6	0.2	51.7522	-0.240663	378.067	87.5
155	-107	-6	0.2	51.7523	-0.240639	379.28	87.6
156	-108	-7	0.5	51.7523	-0.240618	380.929	87.6
157	-108	-7	0.5	51.7523	-0.240602	381.933	87.7
158	-108	-7	0.5	51.7523	-0.240584	382.654	87.7
159	-107	-7	0.2	51.7523	-0.240566	383.45	87.8
160	-107	-7	0.2	51.7523	-0.240552	383.816	87.8
161	-107	-7	0.2	51.7523	-0.240545	385.105	87.9
162	-107	-7	0.2	51.7523	-0.24054	386.109	87.9
163	-107	-7	0.2	51.7523	-0.240521	388.336	88
164	-108	-8	0.7	51.7523	-0.240507	389.847	88.1
165	-108	-8	0.7	51.7523	-0.240493	391.072	88.1
166	-108	-8	0.7	51.7523	-0.240481	392.509	88.2
167	-109	-8	0.3	51.7524	-0.240468	393.735	88.3
168	-109	-8	0.3	51.7524	-0.240456	394.603	88.4
169	-111	-7	0.6	51.7524	-0.240452	395.322	88.4
170	-111	-7	0.6	51.7524	-0.24045	395.681	88.4
171	-111	-7	0.6	51.7524	-0.240446	395.756	88.5
172	-113	-7	0.5	51.7524	-0.240444	396.116	88.5
173	-113	-7	0.5	51.7524	-0.240436	396.55	88.6
174	-113	-7	0.5	51.7524	-0.240423	397.494	88.7
175	-112	-8	0.7	51.7524	-0.240406	398.799	88.8
176	-112	-8	0.7	51.7524	-0.240389	400.39	88.9
177	-111	-8	0.7	51.7524	-0.240374	401.697	89.1
178	-111	-8	0.7	51.7524	-0.240357	403.005	89.2
179	-111	-8	0.7	51.7524	-0.240338	404.675	89.4
180	-109	-8	0.7	51.7524	-0.240324	406.192	89.5
181	-109	-8	0.7	51.7524	-0.240309	406.86	89.7
182	-109	-8	0.7	51.7524	-0.240291	408.25	89.9
183	-109	-9	-0.1	51.7525	-0.240277	409.204	90
184	-109	-9	-0.1	51.7525	-0.240261	410.801	90.2
185	-109	-9	-0.1	51.7525	-0.240244	412.118	90.4
186	-109	-10	0.1	51.7525	-0.240224	413.795	90.6
187	-109	-10	0.1	51.7525	-0.240209	414.753	90.7
188	-109	-10	0.1	51.7525	-0.240188	416.512	91
189	-109	-9	0.1	51.7525	-0.24017	417.552	91.1
190	-109	-9	0.1	51.7525	-0.240146	419.395	91.4
191	-109	-9	0.1	51.7525	-0.240125	422.002	91.5
192	-110	-8	0.1	51.7525	-0.240113	422.884	91.6
193	-110	-8	0.1	51.7525	-0.240106	423.607	91.7
194	-110	-8	0.1	51.7526	-0.240098	424.97	91.7
195	-109	-8	-0.1	51.7526	-0.240086	425.934	91.8
196	-109	-8	-0.1	51.7526	-0.240072	427.46	92
197	-108	-9	0	51.7526	-0.240059	428.344	92.1
198	-108	-9	0	51.7526	-0.24004	430.312	92.2
199	-108	-9	0	51.7526	-0.240026	432.119	92.3
200	-111	-9	0.4	51.7526	-0.240012	433.365	92.5
201	-111	-9	0.4	51.7526	-0.239999	435.172	92.5
202	-111	-9	0.4	51.7526	-0.23998	436.304	92.6
203	-110	-8	0.3	51.7526	-0.239969	437.191	92.7
204	-110	-8	0.3	51.7526	-0.239958	438.358	92.7
205	-110	-8	0.3	51.7527	-0.239947	439.525	92.7
206	-109	-10	-0.6	51.7527	-0.239936	440.331	92.7
207	-109	-10	-0.6	51.7527	-0.23993	441.415	92.7
208	-109	-10	-0.6	51.7527	-0.239923	442.138	92.7
209	-113	-11	-0.3	51.7527	-0.23991	444.225	92.7
210	-113	-11	-0.3	51.7527	-0.239899	446.229	92.7
211	-109	-9	0.1	51.7527	-0.239881	448.398	92.7
212	-109	-9	0.1	51.7527	-0.239868	450.206	92.7
213	-109	-9	0.1	51.7528	-0.23986	452.127	92.6
214	-109	-9	-0.2	51.7528	-0.239858	453.326	92.6
215	-109	-9	-0.2	51.7528	-0.239856	455	92.4
216	-109	-9	-0.2	51.7528	-0.23985	456.561	92.3
217	-110	-9	0.4	51.7528	-0.239844	457.925	92.1
218	-110	-9	0.4	51.7528	-0.239842	458.845	92
219	-110	-9	0.4	51.7528	-0.23984	460.242	91.8
220	-110	-9	0.6	51.7528	-0.239838	460.883	91.7
221	-110	-9	0.6	51.7528	-0.239838	461.722	91.6
222	-110	-9	0.6	51.7529	-0.23984	463.039	91.4
223	-107	-8	-0.2	51.7529	-0.239836	465.722	91
224	-107	-8	-0.2	51.7529	-0.239833	468.606	90.7
225	-107	-8	-0.2	51.7529	-0.239829	471.212	90.3
226	-108	-11	0.3	51.753	-0.239822	473.418	90
227	-108	-11	0.3	51.753	-0.239819	474.341	89.9
228	-109	-9	0.4	51.753	-0.239815	475.263	89.8
229	-109	-9	0.4	51.753	-0.239814	475.826	89.8
230	-109	-9	0.4	51.753	-0.239814	477.231	89.6
231	-109	-9	0.3	51.753	-0.239816	478.356	89.4
232	-109	-9	0.3	51.753	-0.239818	479.403	89.2
233	-109	-9	0.3	51.753	-0.239818	480.248	89.1
234	-108	-9	0.3	51.753	-0.239819	481.374	89
235	-108	-9	0.3	51.753	-0.239821	482.423	88.8
236	-108	-9	0.3	51.7531	-0.239819	483.63	88.7
237	-109	-9	0.1	51.7531	-0.239816	485.118	88.7
238	-109	-9	0.1	51.7531	-0.239817	486.452	88.7
239	-109	-10	-0.1	51.7531	-0.239817	487.299	88.7
240	-109	-10	-0.1	51.7531	-0.239816	488.507	88.7
241	-109	-10	-0.1	51.7531	-0.239811	489.997	88.7
242	-107	-8	0.4	51.7531	-0.239817	491.822	88.7
243	-107	-8	0.4	51.7531	-0.239819	492.388	88.7
244	-107	-8	0.4	51.7532	-0.239823	493.367	88.6
245	-108	-7	0.8	51.7532	-0.239832	494.554	88.6
246	-108	-7	0.8	51.7532	-0.239841	494.893	88.6
247	-109	-8	0.2	51.7532	-0.239854	495.649	88.5
248	-109	-8	0.2	51.7532	-0.239867	496.41	88.5
249	-109	-8	0.2	51.7532	-0.239877	497.038	88.4
250	-108	-9	0.1	51.7532	-0.239885	498.238	88.4
251	-108	-9	0.1	51.7532	-0.239892	499.441	88.4
252	-108	-9	0.1	51.7532	-0.239902	500.932	88.4
253	-109	-8	0.4	51.7533	-0.239916	501.708	88.3
254	-109	-8	0.4	51.7533	-0.23993	502.773	88.3
255	-109	-8	0.4	51.7533	-0.239947	503.413	88.2
256	-108	-9	0.3	51.7533	-0.239961	504.56	88.1
257	-108	-9	0.3	51.7533	-0.23997	505.135	88.1
258	-108	-9	0.3	51.7533	-0.239977	506.142	88.1
259	-111	-9	0.7	51.7533	-0.239985	506.792	88.1
260	-111	-9	0.7	51.7533	-0.239995	507.373	88
261	-111	-9	0.7	51.7533	-0.240006	508.245	88
262	-108	-8	0.6	51.7534	-0.240014	509.258	88
263	-108	-8	0.6	51.7534	-0.240025	510.353	88
264	-108	-8	0.6	51.7534	-0.240035	511.301	88
265	-108	-9	0.4	51.7534	-0.240045	512.182	88.1
266	-108	-9	0.4	51.7534	-0.240058	512.999	88
267	-108	-8	0.1	51.7534	-0.24007	513.596	88
268	-108	-8	0.1	51.7534	-0.240086	514.352	88
269	-108	-8	0.1	51.7534	-0.24011	515.27	88
270	-104	-8	0.5	51.7534	-0.240146	515.578	87.9
271	-104	-8	0.5	51.7535	-0.240179	515.383	87.8
272	-104	-8	0.5	51.7535	-0.240212	515.49	87.7
273	-102	-7	0.4	51.7535	-0.240237	515.798	87.6
274	-102	-7	0.4	51.7535	-0.240257	515.944	87.6
275	-102	-7	0.4	51.7535	-0.240278	516.095	87.5
276	-97	-6	0.4	51.7535	-0.240304	516.067	87.5
277	-97	-6	0.4	51.7535	-0.240328	515.52	87.5
278	-97	-6	0.5	51.7535	-0.240348	515.099	87.4
279	-97	-6	0.5	51.7535	-0.240363	514.212	87.4
280	-97	-6	0.5	51.7535	-0.240387	512.207	87.3
281	-100	-6	0.7	51.7535	-0.240396	510.56	87.3
282	-100	-6	0.7	51.7534	-0.240404	508.912	87.2
283	-100	-6	0.7	51.7534	-0.240408	507.383	87.2
284	-104	-6	0.4	51.7534	-0.240414	505.795	87.1
285	-104	-6	0.4	51.7534	-0.240418	504.501	87.1
286	-104	-6	0.4	51.7534	-0.240422	503.266	87.1
287	-103	-6	0	51.7534	-0.240426	501.678	87.1
288	-103	-6	0	51.7534	-0.240427	500.503	87.1
289	-103	-6	0	51.7534	-0.240423	499.388	87
290	-105	-7	0.1	51.7533	-0.240424	498.507	87
291	-105	-7	0.1	51.7533	-0.240422	497.1	87
292	-105	-7	0.1	51.7533	-0.240416	496.048	87
293	-108	-8	0.3	51.7533	-0.240413	494.935	87
294	-108	-8	0.3	51.7533	-0.240409	493.824	87
295	-108	-8	0.3	51.7533	-0.240404	492.774	87
296	-108	-7	0.7	51.7533	-0.2404	491.371	87
297	-108	-7	0.7	51.7533	-0.240398	489.97	87
298	-108	-7	0.7	51.7532	-0.2404	488.737	87
299	-117	-11	0.3	51.7532	-0.240392	487.461	87
300	-117	-11	0.3	51.7532	-0.240386	486.124	87
301	-117	-11	0.2	51.7532	-0.240384	484.727	87
302	-117	-11	0.2	51.7532	-0.240384	482.975	87
303	-107	-9	0.1	51.7532	-0.240387	481.452	87
304	-107	-9	0.1	51.7532	-0.240388	479.702	87
305	-110	-10	0	51.7531	-0.240391	478.471	87
306	-110	-10	0	51.7531	-0.240399	477.406	87
307	-110	-10	0	51.7531	-0.240404	476.112	87
308	-110	-9	0	51.7531	-0.2404	475.301	87
309	-110	-9	0	51.7531	-0.240397	474.199	87
310	-110	-9	0	51.7531	-0.240396	473.388	87
311	-113	-10	-0.2	51.7531	-0.240397	471.932	87
312	-113	-10	-0.2	51.7531	-0.240396	470.767	87
313	-113	-10	-0.2	51.7531	-0.2404	469.538	87
314	-106	-9	0.4	51.7531	-0.240399	468.665	87
315	-106	-9	0.4	51.753	-0.240399	467.501	87
316	-106	-9	0.4	51.753	-0.2404	466.272	87.1
317	-107	-8	-0.1	51.753	-0.240402	464.527	87.1
318	-107	-8	-0.1	51.753	-0.240395	462.333	87.2
319	-107	-8	-0.1	51.753	-0.240388	460.207	87.4
320	-108	-10	0.3	51.7529	-0.240383	457.73	87.5
321	-108	-10	0.3	51.7529	-0.240382	455.412	87.6
322	-108	-10	0.3	51.7529	-0.240391	453.184	87.6
323	-111	-12	0.3	51.7529	-0.240402	451.178	87.7
324	-111	-12	0.3	51.7529	-0.240409	450.108	87.7
325	-111	-12	0.3	51.7529	-0.240417	449.039	87.7
326	-111	-10	0.1	51.7529	-0.24043	447.613	87.6
327	-111	-10	0.1	51.7529	-0.240442	446.121	87.6
328	-111	-11	0.1	51.7528	-0.240453	444.695	87.6
329	-111	-11	0.1	51.7528	-0.240471	443.138	87.5
330	-111	-11	0.1	51.7528	-0.240488	441.581	87.4
331	-113	-9	0.3	51.7528	-0.240506	440.25	87.3
332	-113	-9	0.3	51.7528	-0.240523	438.987	87.2
333	-113	-9	0.3	51.7528	-0.240535	438.145	87.1
334	-113	-11	-0.2	51.7528	-0.240551	437.175	87
335	-113	-11	-0.2	51.7528	-0.24057	435.559	86.9
336	-113	-11	-0.2	51.7528	-0.240587	434.593	86.9
337	-110	-11	0.4	51.7528	-0.240605	433.628	86.8
338	-110	-11	0.4	51.7528	-0.240623	432.601	86.8
339	-109	-10	0.1	51.7528	-0.240648	431.452	86.7
340	-109	-10	0.1	51.7528	-0.240672	430.37	86.6
341	-109	-10	0.1	51.7527	-0.240691	429.353	86.5
342	-111	-10	0.4	51.7527	-0.240707	428.693	86.5
343	-111	-10	0.4	51.7527	-0.240722	427.742	86.4
344	-111	-10	0.4	51.7527	-0.240733	427.267	86.4
345	-111	-9	0.1	51.7527	-0.240748	426.025	86.3
346	-111	-9	0.1	51.7527	-0.240757	424.964	86.3
347	-111	-9	0.1	51.7527	-0.240765	424.197	86.2
348	-111	-11	0.4	51.7527	-0.240768	422.963	86.2
349	-111	-11	0.4	51.7527	-0.240772	422.256	86.2
350	-110	-11	-0.1	51.7527	-0.240779	421.255	86.2
351	-110	-11	-0.1	51.7527	-0.240785	420.255	86.2
352	-110	-11	-0.1	51.7527	-0.240788	419.02	86.2
353	-108	-10	0.5	51.7527	-0.240787	417.552	86.2
354	-108	-10	0.5	51.7526	-0.240787	416.085	86.2
355	-107	-10	0.4	51.7526	-0.240786	414.912	86.2
356	-107	-10	0.4	51.7526	-0.240786	413.152	86.2
357	-107	-10	0.4	51.7526	-0.240787	412.273	86.2
358	-107	-9	0.8	51.7526	-0.240788	410.808	86.2
359	-107	-9	0.8	51.7526	-0.24079	409.282	86.2
360	-107	-9	0.8	51.7526	-0.240788	407.879	86.2
361	-104	-8	0.5	51.7525	-0.24079	406.354	86.2
362	-104	-8	0.5	51.7525	-0.240794	405.122	86.1
363	-104	-8	0.5	51.7525	-0.240798	403.828	86.1
364	-105	-9	0.6	51.7525	-0.240799	402.658	86.1
365	-105	-9	0.6	51.7525	-0.240798	401.196	86.1
366	-105	-9	0.6	51.7525	-0.240797	400.027	86.2

## Sheet: Route 2 - P3
Sample N	RSRP (dBm)	RSRQ (dB)	RSSNR (dB)	Latitude	Longitude	Tx- Rx Distance (m)	Altitude (m)
0	-104	-6	1	51.7506	-0.240653	221.195	91.2
1	-104	-6	1	51.7506	-0.240644	221.205	91.3		ARFCN (Hz)	2147483647
2	-104	-6	1.2	51.7506	-0.240642	220.728	91.3			Latitude	Longitude
3	-104	-6	1.2	51.7506	-0.240638	220.498	91.3		LTE Marco base station Location	51.7491	-0.242682
4	-104	-6	1.2	51.7506	-0.240638	220.261	91.3
5	-106	-6	1.6	51.7506	-0.240632	220.507	91.4
6	-106	-6	1.6	51.7506	-0.240632	219.797	91.3
7	-106	-6	1.6	51.7506	-0.240633	219.561	91.3
8	-103	-7	1.2	51.7506	-0.240624	219.461	91.4
9	-103	-7	1.2	51.7506	-0.240615	219.364	91.5
10	-103	-7	1.2	51.7506	-0.2406	219.881	91.6
11	-104	-6	1.6	51.7506	-0.240583	220.636	91.8
12	-104	-6	1.6	51.7506	-0.240577	220.888	91.9
13	-104	-6	1.6	51.7506	-0.240574	221.015	91.9
14	-102	-6	0.6	51.7506	-0.240571	221.141	91.9
15	-102	-6	0.6	51.7506	-0.240568	221.268	92
16	-102	-6	0.6	51.7506	-0.240561	221.648	92
17	-100	-6	1.3	51.7506	-0.240552	221.797	92.1
18	-100	-6	1.3	51.7506	-0.240537	222.896	92.4
19	-100	-6	1.3	51.7506	-0.240532	222.691	92.4
20	-102	-5	1.4	51.7506	-0.240527	222.947	92.5
21	-102	-5	1.4	51.7506	-0.240522	222.845	92.5
22	-102	-5	1.4	51.7506	-0.240516	223.46	92.6
23	-102	-6	0.8	51.7506	-0.240513	223.588	92.7
24	-102	-6	0.8	51.7506	-0.240514	223.689	92.7
25	-103	-6	1.2	51.7506	-0.240503	224.791	92.8
26	-103	-6	1.2	51.7506	-0.240498	225.608	92.9
27	-103	-6	1.2	51.7506	-0.240498	225.608	92.9
28	-101	-5	0.8	51.7506	-0.240494	226.324	93
29	-101	-5	0.8	51.7506	-0.24049	226.452	93
30	-101	-5	0.8	51.7506	-0.240482	226.837	93.1
31	-101	-5	1.7	51.7506	-0.240477	227.324	93.2
32	-101	-5	1.7	51.7506	-0.240467	227.939	93.3
33	-101	-6	0.7	51.7506	-0.240461	228.197	93.4
34	-101	-6	0.7	51.7506	-0.240458	228.454	93.5
35	-101	-6	0.7	51.7506	-0.240455	228.584	93.5
36	-100	-5	1.6	51.7506	-0.240452	228.713	93.5
37	-100	-5	1.6	51.7506	-0.240441	229.23	93.7
38	-105	-7	0.6	51.7506	-0.240431	229.619	93.8
39	-105	-7	0.6	51.7506	-0.24042	230.139	94
40	-105	-7	0.6	51.7506	-0.240416	230.627	94
41	-104	-6	0.9	51.7506	-0.240403	231.601	94.2
42	-104	-6	0.9	51.7506	-0.240388	232.385	94.4
43	-104	-6	0.9	51.7506	-0.240371	233.848	94.6
44	-105	-7	0.7	51.7506	-0.240352	234.766	94.8
45	-105	-7	0.7	51.7506	-0.24035	235.348	94.8
46	-105	-7	0.7	51.7506	-0.240332	236.362	95.1
47	-101	-6	1.1	51.7506	-0.240322	236.89	95.2
48	-101	-6	1.1	51.7506	-0.240309	236.972	95.3
49	-101	-6	1.1	51.7506	-0.240293	237.546	95.6
50	-103	-7	0.1	51.7506	-0.240277	238.126	95.8
51	-103	-7	0.1	51.7506	-0.240259	239.151	96
52	-103	-7	0.1	51.7506	-0.240241	240.532	96.2
53	-103	-7	0.4	51.7506	-0.240226	241.426	96.4
54	-103	-7	0.4	51.7506	-0.240205	242.506	96.7
55	-103	-7	0.4	51.7506	-0.240193	243.267	96.8
56	-105	-6	0.4	51.7506	-0.240179	243.945	97
57	-105	-6	0.4	51.7506	-0.240167	244.49	97.2
58	-105	-6	0.4	51.7506	-0.240158	244.899	97.3
59	-111	-8	0.3	51.7506	-0.240148	245.662	97.4
60	-111	-8	0.3	51.7506	-0.240124	246.679	97.8
61	-111	-8	0.3	51.7506	-0.240109	247.367	98
62	-110	-7	0.4	51.7506	-0.24009	248.118	98.2
63	-110	-7	0.4	51.7506	-0.24007	249.089	98.5
64	-110	-7	0.4	51.7506	-0.240058	249.997	98.6
65	-102	-5	0.2	51.7506	-0.240043	250.693	98.8
66	-102	-5	0.2	51.7506	-0.240022	251.811	99.1
67	-102	-5	0.2	51.7506	-0.240002	252.582	99.4
68	-108	-7	0.1	51.7506	-0.239977	254.269	99.4
69	-108	-7	0.1	51.7506	-0.239951	255.749	99.4
70	-108	-7	0.1	51.7506	-0.239924	256.96	99.5
71	-104	-7	-0.1	51.7506	-0.23991	257.671	99.5
72	-104	-7	-0.1	51.7506	-0.239892	258.528	99.5
73	-104	-7	-0.1	51.7506	-0.239869	260.022	99.5
74	-103	-6	0.1	51.7506	-0.239848	261.232	99.5
75	-103	-6	0.1	51.7506	-0.239835	261.747	99.6
76	-111	-8	0	51.7506	-0.239821	262.468	99.6
77	-111	-8	0	51.7506	-0.239799	263.625	99.6
78	-111	-8	0	51.7506	-0.239781	264.496	99.6
79	-108	-6	0.6	51.7506	-0.239764	265.368	99.6
80	-108	-6	0.6	51.7506	-0.239748	266.243	99.7
81	-108	-6	0.6	51.7506	-0.239728	267.413	99.7
82	-109	-7	0.5	51.7506	-0.239709	268.292	99.7
83	-109	-7	0.5	51.7506	-0.23969	269.321	99.8
84	-108	-8	0.2	51.7506	-0.239675	269.86	99.9
85	-108	-8	0.2	51.7506	-0.239661	270.746	99.9
86	-108	-8	0.2	51.7506	-0.239645	271.29	100
87	-108	-7	0.5	51.7506	-0.239631	272.228	100
88	-108	-7	0.5	51.7506	-0.239615	273.119	100.1
89	-108	-7	0.5	51.7506	-0.239606	273.761	100.1
90	-110	-7	0.8	51.7506	-0.239591	274.849	100.2
91	-110	-7	0.8	51.7506	-0.239579	275.251	100.2
92	-110	-7	0.8	51.7506	-0.239564	276.148	100.3
93	-109	-8	0.5	51.7506	-0.23955	276.747	100.3
94	-109	-8	0.5	51.7506	-0.239532	277.798	100.4
95	-109	-8	0.5	51.7506	-0.23951	278.81	100.5
96	-111	-8	0.5	51.7506	-0.239491	280.247	100.5
97	-111	-8	0.5	51.7506	-0.239475	281.193	100.6
98	-111	-8	0.5	51.7506	-0.239457	282.251	100.6
99	-112	-9	0.9	51.7506	-0.239438	276.706	100.7
100	-112	-9	0.9	51.7506	-0.239421	277.383	100.7
101	-112	-9	0.9	51.7506	-0.239402	278.06	100.7
102	-113	-8	0.2	51.7506	-0.239384	285.829	100.7
103	-113	-8	0.2	51.7506	-0.239367	286.375	100.7
104	-113	-8	0.2	51.7506	-0.239356	286.803	100.7
105	-114	-9	0.7	51.7506	-0.239345	287.418	100.7
106	-114	-9	0.7	51.7506	-0.23933	288.342	100.7
107	-114	-9	0.7	51.7506	-0.239318	288.958	100.7
108	-114	-9	0.5	51.7506	-0.239305	289.73	100.7
109	-114	-9	0.5	51.7506	-0.239291	290.686	100.7
110	-114	-9	0.5	51.7506	-0.239274	291.796	100.7
111	-111	-7	0.7	51.7506	-0.239256	292.544	100.7
112	-111	-7	0.7	51.7506	-0.239245	292.983	100.7
113	-116	-8	0.6	51.7506	-0.23923	294.097	100.7
114	-116	-8	0.6	51.7506	-0.239218	294.539	100.7
115	-116	-8	0.6	51.7506	-0.239196	295.787	100.7
116	-113	-7	0.8	51.7506	-0.239174	296.859	100.7
117	-113	-7	0.8	51.7506	-0.239154	297.956	100.7
118	-120	-14	-0.3	51.7506	-0.239137	298.897	100.6
119	-120	-14	-0.3	51.7506	-0.239117	299.998	100.5
120	-120	-14	-0.3	51.7506	-0.239096	301.258	100.5
121	-110	-6	1.1	51.7506	-0.239076	302.363	100.4
122	-110	-6	1.1	51.7506	-0.239065	302.646	100.4
123	-110	-6	1.1	51.7506	-0.239065	302.297	100.4
124	-111	-8	0.4	51.7506	-0.239066	301.776	100.4
125	-111	-8	0.4	51.7506	-0.239063	301.243	100.5
126	-111	-8	0.4	51.7506	-0.239062	300.555	100.5
127	-123	-12	0.1	51.7506	-0.239062	300.212	100.5
128	-123	-12	0.1	51.7506	-0.239061	299.87	100.5
129	-128	-14	-0.8	51.7506	-0.239073	298.378	100.6
130	-128	-14	-0.8	51.7505	-0.239077	297.033	100.7
131	-128	-14	-0.8	51.7505	-0.23909	295.388	100.7
132	-126	-14	-0.7	51.7505	-0.239096	294.898	100.7
133	-126	-14	-0.7	51.7505	-0.239105	293.744	100.8
134	-126	-14	-0.7	51.7505	-0.239107	293.249	100.8
135	-126	-14	-0.7	51.7505	-0.239109	292.422	100.8
136	-126	-14	-0.7	51.7505	-0.239108	292.252	100.8
137	-124	-13	-0.6	51.7505	-0.239105	291.92	100.8
138	-124	-13	-0.6	51.7505	-0.239102	291.589	100.8
139	-124	-13	-0.6	51.7505	-0.239093	291.751	100.7
140	-123	-10	0.1	51.7505	-0.239082	292.078	100.7
141	-123	-10	0.1	51.7505	-0.239061	293.386	100.6
142	-120	-11	-0.2	51.7505	-0.239038	294.856	100.5
143	-120	-11	-0.2	51.7505	-0.239018	296.164	100.5
144	-120	-11	-0.2	51.7505	-0.238998	297.472	100.4
145	-129	-15	-0.3	51.7505	-0.238975	298.95	100.3
146	-129	-15	-0.3	51.7505	-0.238955	299.784	100.2
147	-129	-15	-0.3	51.7505	-0.238936	300.78	100.2
148	-127	-14	-0.2	51.7505	-0.238924	301.283	100.1
149	-127	-14	-0.2	51.7505	-0.238904	302.441	100.1
150	-115	-12	-0.5	51.7505	-0.23888	304.087	100
151	-115	-12	-0.5	51.7505	-0.23886	305.248	100
152	-110	-10	0.1	51.7505	-0.23884	306.565	100
153	-110	-10	0.1	51.7505	-0.238821	307.727	100
154	-110	-10	0.1	51.7505	-0.238802	308.892	100
155	-115	-13	-0.5	51.7505	-0.238779	310.224	100
156	-115	-13	-0.5	51.7505	-0.23876	311.391	100
157	-115	-13	-0.5	51.7505	-0.238738	312.727	100
158	-115	-13	-0.5	51.7505	-0.23872	313.579	100
159	-115	-13	-0.5	51.7505	-0.238701	314.751	100
160	-115	-14	-0.1	51.7505	-0.238685	315.607	100
161	-115	-14	-0.1	51.7505	-0.238674	316.129	100
162	-115	-14	-0.1	51.7505	-0.238663	316.653	100
163	-109	-11	-0.1	51.7505	-0.238651	317.325	100
164	-109	-11	-0.1	51.7505	-0.238634	318.484	100
165	-109	-11	-0.1	51.7505	-0.238614	319.979	100
166	-111	-12	0	51.7505	-0.238597	320.99	100
167	-111	-12	0	51.7505	-0.23858	322.003	99.9
168	-111	-12	0	51.7505	-0.238559	323.185	99.9
169	-111	-12	-0.2	51.7505	-0.238535	324.852	99.8
170	-111	-12	-0.2	51.7505	-0.238501	327.029	99.7
171	-111	-12	-0.2	51.7505	-0.238486	328.045	99.7
172	-113	-12	0.1	51.7505	-0.238469	329.063	99.6
173	-113	-12	0.1	51.7505	-0.238455	329.768	99.6
174	-113	-12	0.1	51.7505	-0.23844	330.617	99.6
175	-112	-11	-0.1	51.7505	-0.238421	331.522	99.5
176	-112	-11	-0.1	51.7505	-0.238406	331.949	99.5
177	-112	-11	-0.1	51.7504	-0.238394	332.07	99.5
178	-113	-11	-0.3	51.7504	-0.238382	332.368	99.5
179	-113	-11	-0.3	51.7504	-0.238374	332.192	99.6
180	-113	-11	-0.3	51.7504	-0.238367	331.852	99.6
181	-115	-14	-0.6	51.7504	-0.238362	331.385	99.6
182	-115	-14	-0.6	51.7504	-0.238363	330.849	99.7
183	-115	-14	-0.6	51.7504	-0.238365	330.143	99.7
184	-117	-15	-0.2	51.7504	-0.238355	330.176	99.8
185	-117	-15	-0.2	51.7503	-0.238347	330	99.8
186	-117	-15	-0.2	51.7503	-0.238341	329.746	99.8
187	-111	-11	0.2	51.7503	-0.238338	329.409	99.9
188	-111	-11	0.2	51.7503	-0.238332	329.124	99.9
189	-111	-11	0.2	51.7503	-0.238331	328.496	100
190	-111	-11	-0.3	51.7503	-0.238332	328.122	100
191	-111	-11	-0.3	51.7503	-0.238334	327.574	100
192	-111	-11	-0.3	51.7503	-0.238334	327.082	100.1
193	-112	-11	0.1	51.7502	-0.238331	326.769	100.1
194	-112	-11	0.1	51.7502	-0.23833	326.582	100.1
195	-112	-11	0.1	51.7502	-0.238325	326.278	100.2
196	-113	-12	-0.3	51.7502	-0.238318	326.57	100.2
197	-113	-12	-0.3	51.7502	-0.238303	327.337	100.2
198	-113	-12	-0.3	51.7502	-0.238287	328.282	100.2
199	-113	-13	-0.9	51.7502	-0.238269	329.641	100.2
200	-113	-13	-0.9	51.7502	-0.238249	330.884	100.2
201	-113	-13	-0.9	51.7502	-0.238225	332.188	100.2
202	-107	-8	0.2	51.7502	-0.238206	333.316	100.2
203	-107	-8	0.2	51.7502	-0.23818	334.866	100.2
204	-106	-8	0.4	51.7502	-0.238154	336.469	100.3
205	-106	-8	0.4	51.7502	-0.238124	338.318	100.3
206	-106	-8	0.4	51.7502	-0.238098	339.925	100.3
207	-105	-8	0.4	51.7502	-0.238072	341.712	100.3
208	-105	-8	0.4	51.7502	-0.238043	343.612	100.3
209	-99	-6	1.4	51.7502	-0.238021	345.267	100.4
210	-99	-6	1.4	51.7502	-0.238004	346.451	100.4
211	-100	-7	1.1	51.7502	-0.23799	347.457	100.5
212	-100	-7	1.1	51.7502	-0.23798	348.396	100.5
213	-100	-7	1.1	51.7502	-0.237969	349.224	100.5
214	-103	-8	0.8	51.7502	-0.237961	349.805	100.5
215	-103	-8	0.8	51.7502	-0.237946	351.215	100.5
216	-103	-8	0.8	51.7502	-0.237934	352.267	100.5
217	-107	-10	0.4	51.7503	-0.237917	353.565	100.6
218	-107	-10	0.4	51.7503	-0.237897	355.154	100.6
219	-107	-10	0.4	51.7503	-0.237885	356.273	100.7
220	-107	-11	0.4	51.7503	-0.237872	357.165	100.7
221	-107	-11	0.4	51.7503	-0.237857	358.285	100.7
222	-104	-8	0.5	51.7503	-0.237843	359.29	100.8
223	-104	-8	0.5	51.7503	-0.23783	360.523	100.8
224	-104	-8	0.5	51.7503	-0.237818	361.35	100.8
225	-110	-12	0.2	51.7503	-0.237802	362.534	100.9
226	-110	-12	0.2	51.7503	-0.237788	363.54	100.9
227	-108	-11	0.5	51.7503	-0.237767	364.902	101
228	-108	-11	0.5	51.7503	-0.237749	366.265	101
229	-108	-11	0.5	51.7503	-0.237729	367.741	101.1
230	-106	-9	0.5	51.7503	-0.237711	369.103	101.1
231	-106	-9	0.5	51.7503	-0.237695	370.109	101.1
232	-106	-9	0.5	51.7503	-0.237676	371.585	101.2
233	-108	-10	-0.1	51.7503	-0.237654	373.013	101.3
234	-108	-10	-0.1	51.7503	-0.23763	374.733	101.3
235	-108	-10	-0.1	51.7503	-0.237611	376.096	101.3
236	-101	-7	0.8	51.7503	-0.237594	377.281	101.4
237	-101	-7	0.8	51.7503	-0.237578	378.175	101.4
238	-101	-7	0.8	51.7503	-0.237563	379.136	101.5
239	-103	-7	0.8	51.7503	-0.237547	380.142	101.5
240	-103	-7	0.8	51.7503	-0.237536	381.148	101.5
241	-101	-7	0.4	51.7503	-0.237524	381.975	101.6
242	-101	-7	0.4	51.7503	-0.237511	383.093	101.6
243	-101	-7	0.4	51.7503	-0.237498	384.032	101.6
244	-101	-8	0.3	51.7503	-0.237489	384.904	101.5
245	-101	-8	0.3	51.7504	-0.237476	386.023	101.5
246	-101	-8	0.3	51.7504	-0.237462	387.254	101.5
247	-106	-9	-0.1	51.7504	-0.237453	388.194	101.5
248	-106	-9	-0.1	51.7504	-0.237443	389.184	101.5
249	-106	-9	-0.1	51.7504	-0.237442	389.986	101.3
250	-106	-9	-0.1	51.7504	-0.237434	391.215	101.2
251	-106	-9	-0.1	51.7504	-0.237422	392.804	101.2
252	-106	-9	-0.1	51.7504	-0.23741	394.103	101.1
253	-110	-10	-0.1	51.7505	-0.237403	395.347	101
254	-110	-10	-0.1	51.7505	-0.237398	396.485	100.9
255	-110	-10	-0.1	51.7505	-0.237378	398.205	100.9
256	-108	-10	0.2	51.7505	-0.237357	400.591	100.8
257	-108	-10	0.2	51.7505	-0.237346	401.418	100.8
258	-108	-10	0.2	51.7505	-0.237331	402.298	100.9
259	-109	-10	-0.1	51.7505	-0.237314	403.356	100.9
260	-109	-10	-0.1	51.7505	-0.237294	404.766	101
261	-109	-10	-0.1	51.7505	-0.237283	405.472	101
262	-105	-8	0.4	51.7505	-0.23727	406.178	101.1
263	-105	-8	0.4	51.7505	-0.237257	407.302	101.1
264	-105	-8	0.4	51.7505	-0.237241	408.604	101.1
265	-108	-11	0.2	51.7505	-0.237223	410.026	101.1
266	-108	-11	0.2	51.7505	-0.237205	411.383	101.2
267	-108	-11	0.2	51.7505	-0.237185	412.497	101.2
268	-103	-7	0.7	51.7505	-0.237165	413.733	101.3
269	-103	-7	0.7	51.7505	-0.237147	415.09	101.4
270	-103	-7	0.7	51.7505	-0.237121	416.921	101.4
271	-106	-9	0.2	51.7505	-0.237096	418.512	101.5
272	-106	-9	0.2	51.7505	-0.237075	419.927	101.6
273	-106	-9	0.2	51.7505	-0.237048	421.52	101.7
274	-106	-11	0.3	51.7505	-0.237029	422.76	101.7
275	-106	-11	0.3	51.7506	-0.237004	424.473	101.8
276	-106	-11	0.3	51.7505	-0.23699	425.123	101.9
277	-108	-12	-0.1	51.7505	-0.236974	426.07	102
278	-108	-12	-0.1	51.7505	-0.236951	427.141	102.1
279	-108	-13	0.1	51.7505	-0.236929	428.332	102.3
280	-108	-13	0.1	51.7505	-0.236909	429.462	102.5
281	-108	-13	0.1	51.7505	-0.236891	430.48	102.6
282	-105	-10	0.2	51.7505	-0.236872	431.436	102.8
283	-105	-10	0.2	51.7505	-0.236851	432.637	102.9
284	-108	-11	0.1	51.7505	-0.236837	433.304	103.1
285	-108	-11	0.1	51.7505	-0.236824	433.974	103.2
286	-108	-11	0.1	51.7505	-0.236813	434.578	103.3
287	-109	-10	0.1	51.7505	-0.236802	435.072	103.4
288	-109	-10	0.1	51.7505	-0.23679	435.567	103.5
289	-109	-10	0.1	51.7505	-0.236774	436.533	103.6
290	-110	-12	0.2	51.7505	-0.236752	437.858	103.7
291	-110	-12	0.2	51.7505	-0.236732	438.897	103.9
292	-110	-12	0.2	51.7505	-0.23672	439.291	104
293	-108	-10	0.4	51.7505	-0.236704	440.262	104.1
294	-108	-10	0.4	51.7505	-0.236692	440.982	104.2
295	-108	-10	0.4	51.7505	-0.236673	442.135	104.3
296	-106	-9	0.4	51.7505	-0.236656	443.109	104.3
297	-106	-9	0.4	51.7505	-0.236642	444.116	104.3
298	-106	-9	0.4	51.7505	-0.236628	445.197	104.3
299	-105	-8	0.7	51.7505	-0.236602	447.03	104.3
300	-105	-8	0.7	51.7505	-0.236579	448.367	104.3
301	-103	-8	0.5	51.7505	-0.236558	449.524	104.3
302	-103	-8	0.5	51.7505	-0.23653	451.614	104.3
303	-103	-8	0.5	51.7505	-0.236503	453.628	104.3
304	-102	-7	0.6	51.7505	-0.236479	455.282	104.3
305	-102	-7	0.6	51.7505	-0.236453	457.192	104.3
306	-101	-7	0.1	51.7505	-0.236434	458.275	104.3
307	-101	-7	0.1	51.7505	-0.236421	458.97	104.3
308	-101	-7	0.1	51.7505	-0.2364	460.236	104.3
309	-102	-7	0.8	51.7505	-0.236388	460.934	104.3
310	-102	-7	0.8	51.7505	-0.236362	462.46	104.3
311	-102	-7	0.8	51.7505	-0.236351	463.184	104.3
312	-101	-6	1	51.7505	-0.236329	464.735	104.3
313	-101	-6	1	51.7505	-0.236303	466.75	104.3
314	-101	-6	1	51.7505	-0.236297	467.135	104.3
315	-100	-6	0.7	51.7505	-0.236294	467.599	104.3
316	-100	-6	0.7	51.7505	-0.236282	468.426	104.3
317	-100	-6	0.7	51.7505	-0.236263	469.591	104.3
318	-99	-7	1	51.7505	-0.236259	469.772	104.3
319	-99	-7	1	51.7505	-0.236237	471.527	104.2
320	-99	-7	1	51.7505	-0.236221	472.613	104.2
321	-97	-6	0.6	51.7505	-0.236205	473.7	104.2
322	-97	-6	0.6	51.7505	-0.236205	473.497	104.3
323	-97	-6	0.6	51.7505	-0.236188	474.585	104.3
324	-96	-6	0.7	51.7505	-0.236175	475.391	104.3
325	-96	-6	0.7	51.7505	-0.236163	476.016	104.3
326	-98	-6	0.4	51.7505	-0.236152	476.742	104.3
327	-98	-6	0.4	51.7505	-0.236138	477.649	104.3
328	-98	-6	0.4	51.7505	-0.236115	479.301	104.3
329	-101	-7	0.7	51.7505	-0.236096	480.672	104.2
330	-101	-7	0.7	51.7505	-0.236078	482.042	104.2
331	-103	-8	0.8	51.7505	-0.236067	482.869	104.2
332	-103	-8	0.8	51.7505	-0.236053	483.595	104.2
333	-103	-8	0.8	51.7505	-0.236032	485.147	104.2
334	-105	-8	0.7	51.7505	-0.236008	486.683	104.2
335	-105	-8	0.7	51.7505	-0.235994	487.591	104.2
336	-105	-8	0.7	51.7505	-0.235969	489.425	104.2
337	-103	-8	0.6	51.7505	-0.235961	489.689	104.2
338	-103	-8	0.6	51.7505	-0.235943	491.061	104.2
339	-103	-8	0.6	51.7505	-0.235928	491.97	104.2
340	-102	-8	0.9	51.7505	-0.23591	493.341	104.2
341	-102	-8	0.9	51.7505	-0.235892	494.629	104.2
342	-102	-8	0.9	51.7505	-0.235875	495.917	104.2
343	-100	-9	1	51.7505	-0.235866	496.841	104.1
344	-100	-9	1	51.7505	-0.235861	497.403	104.1
345	-99	-7	0.7	51.7505	-0.235845	498.41	104.1
346	-99	-7	0.7	51.7505	-0.235835	499.137	104.1
347	-99	-7	0.7	51.7505	-0.235825	499.683	104.1
348	-94	-6	1.3	51.7505	-0.23581	500.773	104.1
349	-94	-6	1.3	51.7505	-0.235794	501.963	104.1
350	-94	-6	1.3	51.7505	-0.235777	503.054	104.1
351	-89	-5	1.9	51.7505	-0.235761	503.865	104.1
352	-89	-5	1.9	51.7505	-0.235744	505.139	104.1
353	-89	-5	1.9	51.7505	-0.235735	505.587	104.1
354	-92	-6	1.3	51.7505	-0.235721	506.4	104.1
355	-92	-6	1.3	51.7505	-0.235707	507.214	104.1
356	-94	-6	1.3	51.7505	-0.235686	508.479	104.2
357	-94	-6	1.3	51.7505	-0.23567	509.391	104.2
358	-94	-6	1.3	51.7505	-0.23565	510.754	104.2
359	-93	-7	1	51.7505	-0.235636	511.389	104.2
360	-93	-7	1	51.7505	-0.235625	512.214	104.2
361	-91	-5	1.4	51.7505	-0.235603	513.864	104.1
362	-91	-5	1.4	51.7505	-0.235578	515.412	104.2
363	-91	-5	1.4	51.7505	-0.235559	516.501	104.2
364	-102	-7	0.9	51.7505	-0.235533	518.052	104.2
365	-102	-7	0.9	51.7505	-0.235512	519.42	104.2
366	-102	-7	0.9	51.7505	-0.235492	520.701	104.2
367	-106	-9	0.2	51.7505	-0.235478	521.522	104.2
368	-106	-9	0.2	51.7505	-0.235458	522.711	104.2
369	-106	-9	0.2	51.7505	-0.235433	524.726	104.2
370	-107	-10	0.1	51.7505	-0.235411	526.008	104.2
371	-107	-10	0.1	51.7505	-0.235389	527.749	104.2
372	-107	-8	0.6	51.7505	-0.235375	528.94	104.2
373	-107	-8	0.6	51.7505	-0.235348	530.958	104.1
374	-107	-8	0.6	51.7505	-0.23532	533.345	104.1
375	-106	-8	0.4	51.7505	-0.235316	533.992	104
376	-106	-8	0.4	51.7506	-0.235303	535	104
377	-106	-8	0.4	51.7506	-0.235294	535.642	104
378	-103	-8	0.6	51.7506	-0.23529	536.391	104
379	-103	-8	0.6	51.7506	-0.235289	536.486	104
380	-103	-8	0.6	51.7506	-0.235286	536.851	104
381	-108	-8	0.3	51.7506	-0.235269	537.947	104
382	-108	-8	0.3	51.7506	-0.235261	538.788	104.1
383	-108	-8	0.3	51.7506	-0.235256	539.632	104.1
384	-109	-9	0.2	51.7506	-0.235248	540.662	104.1
385	-109	-9	0.2	51.7506	-0.235246	541.331	104.1
386	-109	-9	0.2	51.7506	-0.235231	542.632	104.1
387	-108	-8	0.4	51.7507	-0.235218	543.935	104.1
388	-108	-8	0.4	51.7507	-0.235203	544.943	104.2
389	-108	-8	0.4	51.7507	-0.235178	546.875	104.2
390	-108	-8	0.4	51.7507	-0.23517	547.717	104.2
391	-108	-8	0.4	51.7507	-0.235159	548.642	104.2
392	-107	-8	0.5	51.7507	-0.235132	550.956	104.3
393	-107	-8	0.5	51.7507	-0.235112	552.727	104.3
394	-107	-8	0.5	51.7507	-0.235098	554.037	104.3
395	-107	-7	-0.2	51.7507	-0.235087	555.268	104.3
396	-107	-7	-0.2	51.7507	-0.23509	555.392	104.2
397	-107	-7	-0.2	51.7508	-0.23508	556.627	104.2
398	-108	-9	-0.5	51.7508	-0.235072	557.581	104.2
399	-108	-9	-0.5	51.7508	-0.235066	558.46	104.2
400	-108	-9	-0.5	51.7508	-0.23506	559.447	104.1
401	-110	-13	-0.3	51.7508	-0.235054	560.333	104.1
402	-110	-13	-0.3	51.7508	-0.235066	560.034	104
403	-106	-10	0.3	51.7508	-0.235059	560.82	104
404	-106	-10	0.3	51.7508	-0.235072	560.456	104
405	-106	-10	0.3	51.7509	-0.235082	560.564	104
406	-105	-13	-0.2	51.7509	-0.235068	561.68	104
407	-105	-13	-0.2	51.7509	-0.235084	561.368	104
408	-101	-11	-0.3	51.7509	-0.235102	561.067	104
409	-101	-11	-0.3	51.7509	-0.235129	560.174	104
410	-101	-11	-0.3	51.7509	-0.235129	560.967	104
411	-97	-9	-0.1	51.751	-0.235132	561.245	104
412	-97	-9	-0.1	51.751	-0.235136	561.117	104
413	-99	-9	0.1	51.751	-0.235138	561.117	104
414	-99	-9	0.1	51.751	-0.23514	561.054	104
415	-100	-10	0.4	51.751	-0.235146	561.043	104
416	-100	-10	0.4	51.751	-0.23515	560.981	104
417	-100	-10	0.4	51.751	-0.235152	560.919	104
418	-98	-6	0.8	51.751	-0.235155	560.857	104
419	-98	-6	0.8	51.751	-0.235154	561.205	104
420	-98	-6	0.8	51.751	-0.235155	561.205	104
421	-99	-10	0.5	51.751	-0.235156	561.144	104
422	-99	-10	0.5	51.751	-0.235156	561.144	104
423	-99	-10	0.5	51.751	-0.235156	561.144	104
424	-102	-10	-0.1	51.751	-0.235152	561.967	104
425	-102	-10	-0.1	51.751	-0.235152	562.436	104
426	-102	-10	-0.1	51.751	-0.235153	563.027	104
427	-107	-12	-0.2	51.751	-0.235157	563.147	104
428	-107	-12	-0.2	51.7511	-0.235164	563.214	104
429	-107	-12	-0.2	51.7511	-0.235169	563.639	104
430	-111	-13	-0.2	51.7511	-0.235172	564.189	104
431	-111	-13	-0.2	51.7511	-0.235168	564.852	104
432	-107	-9	0.7	51.7511	-0.235144	567.294	104
433	-107	-9	0.7	51.7511	-0.235121	569.687	104
434	-107	-9	0.7	51.7512	-0.235104	571.361	104.1
435	-105	-9	0.4	51.7512	-0.235091	572.487	104.1
436	-105	-9	0.4	51.7512	-0.235086	573.087	104.1
437	-105	-9	0.4	51.7512	-0.235077	573.987	104.1
438	-106	-9	0.4	51.7512	-0.23508	574.186	104.1
439	-106	-9	0.4	51.7512	-0.23509	573.735	104.1
440	-106	-9	0.4	51.7512	-0.235098	573.461	104.1
441	-107	-9	0.6	51.7512	-0.235108	573.314	104.1
442	-107	-9	0.6	51.7512	-0.235112	573.344	104.1
443	-107	-9	0.6	51.7512	-0.235111	573.901	104.2
444	-105	-9	0.7	51.7512	-0.23511	574.283	104.2
445	-105	-9	0.7	51.7512	-0.235112	574.492	104.2
446	-105	-9	0.7	51.7512	-0.235112	575.135	104.2
447	-104	-9	0.8	51.7513	-0.23511	575.826	104.2
448	-104	-9	0.8	51.7513	-0.235105	576.693	104.2
449	-104	-9	0.8	51.7513	-0.2351	577.387	104.2
450	-101	-8	0.8	51.7513	-0.235088	579.04	104.2
451	-101	-8	0.8	51.7513	-0.235079	580.217	104.2
452	-101	-8	0.5	51.7513	-0.235075	581.223	104.2
453	-101	-8	0.5	51.7513	-0.23507	582.059	104.2
454	-101	-8	0.5	51.7513	-0.235063	583.11	104.2
455	-106	-9	0.6	51.7514	-0.235055	584.029	104.2
456	-106	-9	0.6	51.7514	-0.235052	584.603	104.2
457	-106	-9	0.6	51.7514	-0.23505	585.312	104.2
458	-104	-8	0.5	51.7514	-0.235047	585.888	104.2
459	-104	-8	0.5	51.7514	-0.235049	586.256	104.2
460	-104	-8	0.5	51.7514	-0.235051	586.218	104.2
461	-104	-9	0.6	51.7514	-0.235049	586.256	104.2
462	-104	-9	0.6	51.7514	-0.235046	586.699	104.2
463	-104	-9	0.6	51.7514	-0.235045	587.242	104.1
464	-103	-8	0.5	51.7514	-0.23504	587.858	104.1
465	-103	-8	0.5	51.7514	-0.235041	588.267	104.1
466	-103	-8	0.5	51.7514	-0.235041	588.677	104.1
467	-101	-9	0.6	51.7514	-0.235045	588.745	104.1
468	-101	-9	0.6	51.7515	-0.235053	589.057	104.1
469	-101	-9	0.6	51.7515	-0.235032	592.095	104.1
470	-101	-9	1	51.7515	-0.235041	592.703	104.1
471	-101	-9	1	51.7515	-0.235051	592.867	104.1
472	-101	-9	1	51.7515	-0.235057	593.236	104.1
473	-100	-9	0.7	51.7516	-0.235066	593.296	104.1
474	-100	-9	0.7	51.7516	-0.235073	593.359	104.1
475	-100	-9	0.7	51.7516	-0.235078	593.477	104.1
476	-101	-10	0.7	51.7516	-0.235091	592.917	104.1
477	-101	-10	0.7	51.7516	-0.235098	592.697	104.1
478	-101	-10	0.7	51.7516	-0.235107	592.334	104.1
479	-99	-8	0.6	51.7516	-0.235126	591.439	104.1
480	-99	-8	0.6	51.7516	-0.235147	590.523	104.1
481	-99	-8	0.6	51.7516	-0.235147	590.523	104.1
482	-101	-9	0.6	51.7516	-0.235188	589.189	104.1
483	-101	-9	0.6	51.7516	-0.235199	588.811	104.1
484	-101	-9	0.6	51.7516	-0.235211	588.732	104.1
485	-100	-8	0.7	51.7516	-0.235217	588.824	104
486	-100	-8	0.7	51.7517	-0.235217	589.423	104
487	-100	-8	0.7	51.7517	-0.235231	589.336	104
488	-103	-8	0.6	51.7517	-0.235234	589.773	103.9
489	-103	-8	0.6	51.7517	-0.235232	590.698	103.9
490	-103	-8	0.6	51.7517	-0.235229	591.473	103.9
491	-100	-7	1.1	51.7517	-0.235233	591.916	103.8
492	-100	-7	1.1	51.7517	-0.235236	592.515	103.8
493	-99	-6	0.7	51.7518	-0.235246	592.773	103.7
494	-99	-6	0.7	51.7518	-0.235252	593.215	103.7
495	-99	-6	0.7	51.7518	-0.235243	594.333	103.7
496	-98	-6	0.5	51.7518	-0.235234	595.142	103.7
497	-98	-6	0.5	51.7518	-0.235228	595.629	103.6
498	-98	-6	0.5	51.7518	-0.235224	596.271	103.6
499	-99	-8	1.4	51.7518	-0.235219	596.914	103.6
500	-99	-8	1.4	51.7518	-0.235218	597.695	103.6
501	-98	-6	1	51.7518	-0.235223	598.463	103.5
502	-98	-6	1	51.7518	-0.235227	598.928	103.5
503	-98	-6	1	51.7518	-0.23523	599.238	103.5
504	-99	-8	0.9	51.7519	-0.235231	599.707	103.4
505	-99	-8	0.9	51.7519	-0.235238	600.014	103.4
506	-99	-8	0.9	51.7519	-0.235244	600.324	103.3
507	-98	-7	1.5	51.7519	-0.235247	600.641	103.3
508	-98	-7	1.5	51.7519	-0.235243	600.965	103.3
509	-98	-7	1.5	51.7519	-0.235242	601.125	103.3
510	-99	-7	1	51.7519	-0.235238	602.257	103.2
511	-99	-7	1	51.7519	-0.23523	603.392	103.2
512	-99	-7	1	51.7519	-0.235222	604.044	103.3
513	-94	-6	2	51.7519	-0.235197	604.875	103.4
514	-94	-6	2	51.7519	-0.235174	606.027	103.5
515	-94	-6	2	51.7519	-0.235194	604.879	103.4
516	-89	-6	2	51.7519	-0.235184	605.691	103.4
517	-89	-6	2	51.7519	-0.235188	605.527	103.4
518	-89	-6	2	51.7519	-0.235192	605.521	103.4
519	-89	-8	1.9	51.7519	-0.235194	605.682	103.4
520	-89	-8	1.9	51.7519	-0.235198	605.837	103.3
521	-91	-9	1.8	51.7519	-0.235198	606.483	103.3
522	-91	-9	1.8	51.7519	-0.235202	606.644	103.3
523	-91	-9	1.8	51.752	-0.235204	606.967	103.3
524	-85	-5	2.7	51.752	-0.235206	607.944	103.2
525	-85	-5	2.7	51.752	-0.235211	608.599	103.2
526	-84	-5	2.7	51.752	-0.235219	608.439	103.2
527	-84	-5	2.7	51.752	-0.235225	607.951	103.2
528	-84	-5	2.7	51.752	-0.235239	607.634	103.1
529	-85	-5	2.5	51.752	-0.235233	609.111	103.1
530	-85	-5	2.5	51.752	-0.235234	610.11	103.1
531	-85	-5	2.5	51.752	-0.23526	608.655	103
532	-92	-6	2.1	51.752	-0.235282	607.865	103
533	-92	-6	2.1	51.7521	-0.235295	607.73	103
534	-92	-6	2.1	51.7521	-0.235301	607.744	103
535	-91	-8	1.4	51.7521	-0.235314	607.438	103
536	-91	-8	1.4	51.7521	-0.235323	607.472	103
537	-91	-8	1.4	51.7521	-0.235328	608	103
538	-94	-6	1.9	51.7521	-0.235327	609.523	103
539	-94	-6	1.9	51.7521	-0.235329	610.561	103
540	-94	-6	1.9	51.7521	-0.235336	610.93	103
541	-93	-6	1.5	51.7522	-0.235345	611.156	103
542	-93	-6	1.5	51.7522	-0.235347	612.195	103
543	-93	-6	1.5	51.7522	-0.235347	612.905	103
544	-93	-7	1.3	51.7522	-0.235343	614.093	103
545	-93	-7	1.3	51.7522	-0.235341	614.95	103
546	-93	-7	1.3	51.7522	-0.23534	615.476	103
547	-94	-5	1.5	51.7522	-0.23534	616.002	103
548	-94	-5	1.5	51.7522	-0.235339	616.686	103
549	-94	-5	1.5	51.7523	-0.235337	617.214	103
550	-92	-5	2	51.7523	-0.235332	618.235	103
551	-92	-5	2	51.7523	-0.235335	618.607	103
552	-92	-5	2	51.7523	-0.235341	619.001	103
553	-92	-7	1.6	51.7523	-0.235352	619.795	103
554	-92	-7	1.6	51.7523	-0.235352	620.509	103
555	-92	-7	1.6	51.7523	-0.235354	621.069	103
556	-93	-7	1.3	51.7523	-0.235353	621.607	103
557	-93	-7	1.3	51.7523	-0.235351	622.661	103
558	-93	-7	1.3	51.7524	-0.23535	623.382	103
559	-94	-5	1.8	51.7524	-0.235347	624.26	103
560	-94	-5	1.8	51.7524	-0.235344	624.752	103
561	-93	-5	1.8	51.7524	-0.235345	624.958	103
562	-93	-5	1.8	51.7524	-0.235347	625.501	103
563	-93	-5	1.8	51.7524	-0.235349	625.89	103
564	-93	-7	1.3	51.7524	-0.235345	626.227	103
565	-93	-7	1.3	51.7524	-0.235348	626.617	103
566	-93	-7	1.3	51.7524	-0.235351	627.009	103
567	-95	-7	1	51.7524	-0.235352	627.922	103
568	-95	-7	1	51.7524	-0.235352	628.654	103
569	-95	-7	1	51.7524	-0.235351	629.204	103
570	-98	-7	1.9	51.7525	-0.235352	630.123	103
571	-98	-7	1.9	51.7525	-0.235351	631.044	103
572	-98	-7	1.9	51.7525	-0.235352	631.968	103
573	-95	-8	1.4	51.7525	-0.235356	632.587	103
574	-95	-8	1.4	51.7525	-0.235358	633.363	103
575	-95	-8	1.4	51.7525	-0.235358	634.108	103
576	-97	-8	1.5	51.7525	-0.235356	635.568	103
577	-97	-8	1.5	51.7526	-0.235352	636.435	103
578	-97	-8	1.5	51.7526	-0.235352	636.998	103
579	-98	-7	1.4	51.7526	-0.235348	637.901	103
580	-98	-7	1.4	51.7526	-0.235348	638.653	103
581	-98	-7	1.4	51.7526	-0.235347	639.219	103
582	-100	-8	1.5	51.7526	-0.235348	639.974	103
583	-100	-8	1.5	51.7526	-0.235347	640.73	103
584	-100	-8	1.5	51.7526	-0.235347	641.678	103
585	-99	-9	1.3	51.7526	-0.235351	642.667	103
586	-99	-9	1.3	51.7527	-0.235351	643.43	103
587	-99	-9	1.1	51.7527	-0.235354	644.234	103
588	-99	-9	1.1	51.7527	-0.23535	645.492	103
589	-99	-9	1.1	51.7527	-0.235352	646.301	103
590	-101	-7	1.2	51.7527	-0.235357	646.963	103
591	-101	-7	1.2	51.7527	-0.235365	646.899	103
592	-101	-7	1.2	51.7527	-0.23538	646.536	103
593	-105	-8	0.5	51.7527	-0.235393	645.982	103
594	-105	-8	0.5	51.7527	-0.235408	645.235	103
595	-102	-8	0.8	51.7527	-0.235425	644.339	103
596	-102	-8	0.8	51.7527	-0.235442	643.49	103
597	-102	-8	0.8	51.7527	-0.235464	642.298	103
598	-102	-8	1.1	51.7527	-0.235487	641.108	103
599	-102	-8	1.1	51.7527	-0.235506	640.068	103
600	-102	-8	1.1	51.7527	-0.235528	638.833	103
601	-101	-7	1	51.7527	-0.235548	637.647	103
602	-101	-7	1	51.7527	-0.235567	636.61	103
603	-101	-7	1	51.7527	-0.235587	635.575	102.9
604	-101	-7	1.3	51.7527	-0.235603	634.491	102.8
605	-101	-7	1.3	51.7527	-0.235617	633.752	102.8
606	-100	-7	1.2	51.7527	-0.235635	633.064	102.7
607	-100	-7	1.2	51.7527	-0.235646	632.277	102.7
608	-100	-7	1.2	51.7527	-0.23566	631.342	102.6
609	-97	-6	0.5	51.7527	-0.235677	630.458	102.6
610	-97	-6	0.5	51.7527	-0.235701	628.936	102.5
611	-97	-6	0.5	51.7527	-0.235721	627.51	102.4
612	-101	-8	0.7	51.7527	-0.23574	626.482	102.3
613	-101	-8	0.7	51.7527	-0.235759	625.455	102.3
614	-102	-8	0.8	51.7527	-0.23577	625.068	102.2
615	-102	-8	0.8	51.7527	-0.235783	624.482	102.2
616	-102	-7	0.5	51.7527	-0.235801	623.458	102.1
617	-102	-7	0.5	51.7527	-0.235817	622.181	102.1
618	-102	-7	0.5	51.7527	-0.235833	621.25	102
619	-103	-9	0.4	51.7527	-0.235851	620.228	102
620	-103	-9	0.4	51.7527	-0.235861	619.645	102
621	-104	-10	0.4	51.7527	-0.235877	618.916	102
622	-104	-10	0.4	51.7527	-0.235896	617.897	101.9
623	-104	-10	0.4	51.7527	-0.235917	616.879	101.9
624	-104	-10	0.6	51.7527	-0.235922	616.387	101.9
625	-104	-10	0.6	51.7527	-0.235939	615.37	101.9
626	-104	-10	0.6	51.7527	-0.235962	614.008	101.9
627	-104	-10	0.4	51.7527	-0.235981	612.936	101.9
628	-104	-10	0.4	51.7527	-0.235989	612.357	101.8
629	-104	-10	0.9	51.7527	-0.236005	611.836	101.8
630	-104	-10	0.9	51.7527	-0.236019	611.317	101.8
631	-104	-10	0.9	51.7527	-0.236039	610.366	101.8
632	-104	-11	0.6	51.7527	-0.236064	609.274	101.8
633	-104	-11	0.6	51.7527	-0.236088	608.329	101.8
634	-104	-11	0.6	51.7527	-0.236111	607.387	101.8
635	-101	-9	0.7	51.7527	-0.236129	606.384	101.7
636	-101	-9	0.7	51.7527	-0.236163	604.255	101.6
637	-101	-9	0.7	51.7527	-0.236169	604.176	101.6
638	-101	-9	0.2	51.7527	-0.236181	603.669	101.5
639	-101	-9	0.2	51.7527	-0.236194	603.305	101.5
640	-101	-9	0.2	51.7527	-0.236203	602.735	101.5
641	-102	-10	0.6	51.7527	-0.236242	600.122	101.3
642	-102	-10	0.6	51.7527	-0.23628	597.652	101.1
643	-102	-10	0.6	51.7527	-0.23631	595.676	101
644	-101	-11	0.3	51.7527	-0.236331	594.543	100.9
645	-101	-11	0.3	51.7527	-0.236353	593.412	100.8
646	-101	-11	0.3	51.7527	-0.236364	593.407	100.8
647	-101	-10	0.8	51.7527	-0.236379	592.561	100.8
648	-101	-10	0.8	51.7527	-0.236378	592.771	100.8
649	-101	-10	0.8	51.7527	-0.236378	592.912	100.8
650	-101	-9	0.6	51.7527	-0.236381	592.63	100.8
651	-101	-9	0.6	51.7527	-0.23639	592.208	100.7
652	-101	-9	0.6	51.7527	-0.236403	591.855	100.7
653	-97	-8	0.2	51.7527	-0.236429	590.24	100.6
654	-97	-8	0.2	51.7527	-0.236441	589.468	100.6
655	-97	-8	0.2	51.7527	-0.236461	588.487	100.5
656	-97	-7	0.8	51.7527	-0.236472	587.716	100.4
657	-97	-7	0.8	51.7527	-0.236484	587.651	100.4
658	-97	-7	0.8	51.7527	-0.236495	587.517	100.4
659	-97	-8	0.7	51.7527	-0.236507	587.171	100.4
660	-97	-8	0.7	51.7527	-0.236525	586.197	100.3
661	-97	-8	0.7	51.7527	-0.236549	585.298	100.2
662	-99	-9	0.3	51.7527	-0.236562	584.604	100.2
663	-99	-9	0.3	51.7527	-0.236574	584.478	100.1
664	-99	-9	0.3	51.7527	-0.236584	584.138	100.1
665	-99	-9	0.1	51.7527	-0.236593	583.938	100.1
666	-99	-9	0.1	51.7527	-0.2366	583.738	100.1
667	-99	-9	0.1	51.7527	-0.236612	583.402	100
668	-99	-9	0.2	51.7527	-0.236633	582.653	100
669	-99	-9	0.2	51.7527	-0.236658	581.632	99.9
670	-99	-9	0.2	51.7527	-0.236678	580.968	99.9
671	-99	-10	0.2	51.7528	-0.236693	580.718	99.8
672	-99	-10	0.2	51.7528	-0.236706	580.47	99.8
673	-99	-10	0.2	51.7528	-0.236717	580.142	99.8
674	-100	-11	0.6	51.7528	-0.236731	579.898	99.7
675	-100	-11	0.6	51.7528	-0.236743	580.009	99.7
676	-100	-11	0.6	51.7528	-0.236757	579.769	99.7
677	-98	-8	0.2	51.7528	-0.236769	579.667	99.7
678	-98	-8	0.2	51.7528	-0.23678	579.565	99.7
679	-98	-8	0.2	51.7528	-0.236782	579.211	99.7
680	-96	-8	0.1	51.7528	-0.236785	579.076	99.7
681	-96	-8	0.1	51.7528	-0.236785	579.076	99.7
682	-96	-9	1.1	51.7528	-0.236791	579.026	99.7
683	-96	-9	1.1	51.7528	-0.236798	579.062	99.7
684	-94	-8	0.7	51.7528	-0.236801	579.809	99.8
685	-94	-8	0.7	51.7528	-0.236794	580.874	99.8
686	-94	-8	0.7	51.7528	-0.236793	581.095	99.9
687	-94	-7	0.7	51.7528	-0.236805	581	99.9
688	-94	-7	0.7	51.7528	-0.236816	580.686	99.8
689	-94	-7	0.7	51.7528	-0.236829	580.46	99.8
690	-90	-6	0.6	51.7528	-0.236839	580.148	99.8
691	-90	-6	0.6	51.7528	-0.236851	580.06	99.8
692	-90	-6	0.6	51.7528	-0.236859	579.883	99.8
693	-93	-7	1.1	51.7529	-0.236866	580.286	99.8
694	-93	-7	1.1	51.7529	-0.236877	580.202	99.8
695	-93	-7	1.1	51.7529	-0.236886	579.895	99.8
696	-95	-8	0.2	51.7529	-0.236895	579.946	99.8
697	-95	-8	0.2	51.7529	-0.236905	579.774	99.8
698	-98	-9	0.5	51.7529	-0.236916	579.695	99.8
699	-98	-9	0.5	51.7529	-0.236923	579.75	99.8
700	-98	-9	0.5	51.7529	-0.236925	579.843	99.8
701	-93	-7	1	51.7529	-0.236934	580.125	99.9
702	-93	-7	1	51.7529	-0.236947	580.277	99.9
703	-95	-8	0.9	51.7529	-0.236958	580.206	99.9
704	-95	-8	0.9	51.7529	-0.236973	580.329	99.9
705	-95	-8	0.9	51.7529	-0.236987	580.359	99.9
706	-95	-8	0.4	51.7529	-0.236998	580.75	99.9
707	-95	-8	0.4	51.7529	-0.237011	580.688	100
708	-95	-8	0.4	51.7529	-0.237036	579.624	99.9
709	-95	-10	0.8	51.753	-0.237054	579.309	99.8
710	-95	-10	0.8	51.753	-0.237064	578.795	99.8
711	-95	-10	0.8	51.753	-0.237072	578.639	99.8
712	-90	-6	1.2	51.753	-0.237077	578.97	99.8
713	-90	-6	1.2	51.753	-0.237082	579.634	99.9
714	-90	-6	1.2	51.753	-0.237087	580.299	99.9
715	-92	-8	0.1	51.753	-0.237097	580.84	100
716	-92	-8	0.1	51.753	-0.237117	580.98	100
717	-92	-8	0.1	51.753	-0.237133	581.043	100
718	-88	-5	0.5	51.753	-0.237159	580.711	100
719	-88	-5	0.5	51.753	-0.23719	580.964	100
720	-88	-5	0.5	51.7531	-0.237212	581.137	100.1
721	-95	-11	0.4	51.7531	-0.237226	580.985	100
722	-95	-11	0.4	51.7531	-0.237231	581.207	100
723	-95	-11	0.4	51.7531	-0.237243	580.71	100
724	-96	-11	-0.1	51.7531	-0.237263	580.315	99.8
725	-96	-11	-0.1	51.7531	-0.237282	579.923	99.7
726	-94	-9	-0.3	51.7531	-0.237303	578.7	99.6
727	-94	-9	-0.3	51.7531	-0.237312	578.569	99.5
728	-94	-9	-0.3	51.7531	-0.237334	577.111	99.3
729	-94	-8	0.9	51.7531	-0.237346	576.858	99.2
730	-94	-8	0.9	51.7531	-0.237361	576.6	99.2
731	-94	-8	0.9	51.7531	-0.237387	575.501	99
732	-93	-7	-0.2	51.7531	-0.237412	574.885	98.8
733	-93	-7	-0.2	51.7531	-0.237435	574.154	98.6
734	-93	-7	-0.2	51.7531	-0.237458	573.187	98.5
735	-93	-9	0.4	51.7531	-0.237478	572.703	98.3
736	-93	-9	0.4	51.7531	-0.237498	572.103	98.2
737	-93	-9	0.4	51.7531	-0.237518	571.022	98
738	-93	-9	0.3	51.7531	-0.237538	569.943	97.9
739	-93	-9	0.3	51.7531	-0.237555	569.468	97.8
740	-93	-9	0.3	51.7531	-0.237566	568.991	97.7
741	-93	-10	-0.3	51.7531	-0.237583	568.277	97.6
742	-93	-10	-0.3	51.7531	-0.2376	566.96	97.4
743	-93	-10	-0.3	51.7531	-0.23761	566.361	97.3
744	-94	-10	-0.3	51.7531	-0.237617	565.763	97.3
745	-94	-10	-0.3	51.7531	-0.237633	565.17	97.2
746	-94	-10	-0.3	51.7531	-0.237642	564.454	97.1
747	-97	-10	-0.3	51.7531	-0.237639	564.572	97.1
748	-97	-10	-0.3	51.7531	-0.237629	565.046	97.2
749	-97	-10	-0.3	51.7531	-0.237624	565.04	97.2
750	-94	-10	0.2	51.7531	-0.237622	564.554	97.2
751	-94	-10	0.2	51.7531	-0.237622	563.945	97.2
752	-96	-11	0.2	51.7531	-0.237621	562.975	97.1
753	-96	-11	0.2	51.753	-0.237625	561.887	97.1
754	-96	-11	0.2	51.753	-0.237625	560.316	97
755	-97	-9	0.4	51.753	-0.237626	559.592	97
756	-97	-9	0.4	51.753	-0.23763	558.989	97
757	-97	-9	0.4	51.753	-0.237631	558.265	97
758	-96	-8	0.7	51.753	-0.237629	557.059	97
759	-96	-8	0.7	51.753	-0.237631	556.337	96.9
760	-96	-8	0.7	51.753	-0.23763	555.615	96.9
761	-97	-8	0.7	51.753	-0.237623	554.175	96.9
762	-97	-8	0.7	51.7529	-0.237613	553.461	96.9
763	-97	-8	0.7	51.7529	-0.237603	552.391	97
764	-99	-10	0.4	51.7529	-0.237603	551.198	96.9
765	-99	-10	0.4	51.7529	-0.23759	550.144	97
766	-99	-10	0.4	51.7529	-0.237578	548.974	97
767	-98	-11	0.3	51.7529	-0.237574	548.037	96.9
768	-98	-11	0.3	51.7528	-0.237574	547.091	96.9
769	-98	-11	0.3	51.7528	-0.23757	546.507	96.9
770	-98	-10	-0.3	51.7528	-0.237569	545.923	96.9
771	-98	-10	-0.3	51.7528	-0.237562	545.23	96.9
772	-98	-10	-0.3	51.7528	-0.237558	544.539	96.9
773	-98	-11	0.1	51.7528	-0.237557	543.6	96.9
774	-98	-11	0.1	51.7528	-0.237558	542.896	96.8
775	-98	-11	0.1	51.7528	-0.237555	542.553	96.8
776	-99	-12	-0.2	51.7528	-0.237549	542.335	96.8
777	-99	-12	-0.2	51.7528	-0.237539	542.478	96.9
778	-99	-12	-0.2	51.7528	-0.23753	542.514	96.9
779	-100	-12	-0.2	51.7528	-0.237517	541.853	97
780	-100	-12	-0.2	51.7527	-0.237507	541.197	97.1
781	-100	-12	-0.2	51.7527	-0.237503	539.933	97.2
782	-101	-10	0.1	51.7527	-0.237496	539.389	97.2
783	-101	-10	0.1	51.7527	-0.237497	538.696	97.3
784	-101	-10	0.1	51.7527	-0.237496	537.773	97.3
785	-102	-14	-0.4	51.7527	-0.237495	537.082	97.3
786	-102	-14	-0.4	51.7527	-0.237494	536.75	97.4
787	-100	-11	0	51.7527	-0.237499	535.344	97.4
788	-100	-11	0	51.7527	-0.237506	533.581	97.4
789	-100	-11	0	51.7526	-0.237509	532.764	97.5
790	-104	-14	-0.5	51.7526	-0.23751	532.076	97.5
791	-104	-14	-0.5	51.7526	-0.237512	531.261	97.5
792	-104	-14	-0.5	51.7526	-0.237515	530.217	97.6
793	-94	-9	0.4	51.7526	-0.237518	528.945	97.6
794	-94	-9	0.4	51.7526	-0.237521	527.903	97.6
795	-94	-9	0.4	51.7526	-0.237522	526.635	97.7
796	-97	-10	0.2	51.7526	-0.237519	526.212	97.7
797	-97	-10	0.2	51.7526	-0.237519	525.401	97.8
798	-97	-10	0.2	51.7525	-0.237519	524.623	97.8
799	-97	-11	-0.1	51.7525	-0.237518	523.944	97.8
800	-97	-11	-0.1	51.7525	-0.237516	523.17	97.9
801	-97	-11	-0.1	51.7525	-0.237516	522.041	97.9
802	-99	-11	-0.4	51.7525	-0.237516	520.689	98
803	-99	-11	-0.4	51.7525	-0.237516	519.564	98
804	-103	-15	-0.5	51.7525	-0.237517	518.983	98
805	-103	-15	-0.5	51.7525	-0.237518	518.31	98
806	-104	-14	-0.6	51.7525	-0.237511	518.034	98
807	-104	-14	-0.6	51.7525	-0.237517	516.875	98
808	-104	-14	-0.6	51.7524	-0.23752	515.046	98
809	-103	-13	-0.3	51.7524	-0.237524	514.244	98
810	-103	-13	-0.3	51.7524	-0.237522	513.042	98
811	-103	-13	-0.3	51.7524	-0.237529	511.753	98
812	-103	-12	-0.3	51.7524	-0.237535	510.376	98
813	-103	-12	-0.3	51.7524	-0.237537	509.578	98
814	-103	-12	-0.3	51.7524	-0.237537	508.471	98
815	-106	-16	-0.5	51.7523	-0.237537	506.925	98
816	-106	-16	-0.5	51.7523	-0.237531	506.094	98
817	-106	-16	-0.5	51.7523	-0.237529	505.131	98
818	-102	-12	-0.1	51.7523	-0.237532	504.119	98
819	-102	-12	-0.1	51.7523	-0.237535	503.327	98
820	-105	-14	-0.4	51.7523	-0.237534	502.671	98
821	-105	-14	-0.4	51.7523	-0.237536	502.671	98
822	-105	-14	-0.4	51.7523	-0.237531	502.505	98
823	-104	-13	0.1	51.7523	-0.23753	502.069	98
824	-104	-13	0.1	51.7523	-0.237527	500.899	98
825	-104	-13	0.1	51.7522	-0.237522	500.167	98
826	-103	-12	-0.2	51.7522	-0.237512	499.848	98
827	-103	-12	-0.2	51.7522	-0.2375	500.317	98
828	-103	-12	-0.2	51.7522	-0.237491	500.082	98
829	-102	-13	-0.4	51.7522	-0.23749	499.436	98
830	-102	-13	-0.4	51.7522	-0.237495	497.871	98.2
831	-102	-13	-0.4	51.7522	-0.237484	498.209	98.2
832	-104	-13	-0.5	51.7522	-0.237481	497.919	98.2
833	-104	-13	-0.5	51.7522	-0.237483	497.063	98.3
834	-104	-13	-0.5	51.7522	-0.237486	495.505	98.4
835	-101	-12	0.1	51.7521	-0.237488	494.228	98.5
836	-101	-12	0.1	51.7521	-0.237485	493.518	98.6
837	-101	-12	0.1	51.7521	-0.23748	493.161	98.7
838	-101	-12	-0.1	51.7521	-0.237479	492.527	98.7
839	-101	-12	-0.1	51.7521	-0.237478	491.893	98.8
840	-102	-12	-0.3	51.7521	-0.237478	490.839	98.9
841	-102	-12	-0.3	51.7521	-0.237478	489.578	99
842	-102	-12	-0.3	51.7521	-0.237479	488.948	99.1
843	-100	-9	0	51.7521	-0.237482	487.969	99.1
844	-100	-9	0	51.752	-0.237483	486.783	99.2
845	-100	-9	0	51.752	-0.23749	485.457	99.3
